# Supplementary material for: Hyphal compartmentalization and sporulation in Streptomyces require the conserved cell division protein SepX
Source: Nat Commun. 2022 Jan 10;13:71. doi: 10.1038/s41467-021-27638-1 (PMC8748795; doi:10.1038/s41467-021-27638-1)
Supplement: Supplementary file 9 — Source Data [file 41467_2021_27638_MOESM9_ESM.xlsx]

## Sheet: Info
Source Data for Figures and Supplementary Figures
Figure 1d
Figure 2c
Figure 2D
Figure 4e
Fgiure 4f
Figure 4g
Figure 5b
Suppl. Figure 1b
Suppl. Figure 3b
Suppl. Figure 3f
Suppl. Figure 4c

## Sheet: Figure 1d
FtsZ-Ypet			SepX-mCherry
Distance (mm)	Grey value		Distance (mm)	Grey value
0	42.924		0	63.559
0.065	39.684		0.065	65.263
0.13	33.968		0.13	63.978
0.195	34.754		0.195	56.92
0.26	38.724		0.26	66.122
0.325	37.572		0.325	68.022
0.39	37.179		0.39	58.373
0.455	35.322		0.455	62.325
0.52	35.794		0.52	67.204
0.585	39.696		0.585	58.248
0.65	52.132		0.65	51.352
0.715	78.562		0.715	53.726
0.78	71.563		0.78	53.479
0.845	70.417		0.845	58.741
0.91	62.415		0.91	47.468
0.975	57.352		0.975	48.091
1.04	39.418		1.04	47.788
1.105	39.441		1.105	42.915
1.17	31.496		1.17	41.393
1.235	31.354		1.235	38.447
1.3	24.274		1.3	46.34
1.365	23.854		1.365	32.419
1.43	19.111		1.43	32.145
1.495	18.838		1.495	36.242
1.56	19.839		1.56	41.373
1.625	13.267		1.625	35.521
1.69	13.897		1.69	29.81
1.755	12.631		1.755	31.923
1.82	14.853		1.82	25.832
1.885	16.836		1.885	26.993
1.95	13.793		1.95	29.671
2.015	16.198		2.015	24.94
2.08	14.858		2.08	25.751
2.145	12.251		2.145	24.882
2.21	10.909		2.21	22.092
2.275	11.895		2.275	17.92
2.34	14.959		2.34	18.841
2.405	14.345		2.405	22.196
2.47	10.828		2.47	21.44
2.535	15.567		2.535	29.586
2.6	15.727		2.6	33.774
2.665	14.71		2.665	30.207
2.73	15.849		2.73	23.394
2.795	16.378		2.795	19.232
2.86	12.772		2.86	25.937
2.925	14.275		2.925	28.899
2.99	13.511		2.99	30.792
3.055	15.091		3.055	30.376
3.12	18.523		3.12	28.976
3.185	14.767		3.185	38.494
3.25	16.233		3.25	40.593
3.315	15.377		3.315	38.247
3.38	15.288		3.38	39.466
3.445	19.039		3.445	43.23
3.51	23.17		3.51	48.088
3.575	22.659		3.575	46.628
3.64	23.339		3.64	48.618
3.705	23.699		3.705	37.808
3.77	25.82		3.77	51.6
3.835	26.426		3.835	52.406
3.9	27.805		3.9	51.469
3.965	25.757		3.965	54.857
4.03	27.341		4.03	59.211
4.095	26.083		4.095	64.354
4.16	30.981		4.16	65.715
4.225	30.649		4.225	70.064
4.29	31.166		4.29	73.815
4.355	30.964		4.355	75.891
4.42	30.064		4.42	74.098
4.485	30.347		4.485	68.624
4.55	32.151		4.55	71.651
4.615	31.69		4.615	74.704
4.68	33.049		4.68	80.527
4.745	31.418		4.745	74.597
4.81	30.531		4.81	80.241
4.875	33.453		4.875	79.571
4.94	37.394		4.94	76.197
5.005	34.346		5.005	73.836
5.07	32.357		5.07	76.764
5.135	35.128		5.135	74.934
5.2	34.851		5.2	76.634
5.265	34.271		5.265	72.693
5.33	34.678		5.33	83.907
5.395	34.43		5.395	89.066
5.46	41.612		5.46	79.927
5.525	44.556		5.525	83.915
5.59	46.546		5.59	84.004
5.655	52.171		5.655	81.311
5.72	50.177		5.72	91.458
5.785	56.416		5.785	87.552
5.85	59.84		5.85	92.405
5.915	64.971		5.915	98.348
5.98	75.462		5.98	102.346
6.045	91.63		6.045	113.883
6.11	124.669		6.11	122.027
6.175	169.339		6.175	135.901
6.24	232.642		6.24	159.277
6.305	280.195		6.305	169.133
6.37	268.853		6.37	177.324
6.435	229.018		6.435	156.918
6.5	178.763		6.5	148.397
6.565	139.749		6.565	142.249
6.63	105.45		6.63	137.395
6.695	93.032		6.695	130.729
6.76	79.852		6.76	129.632
6.825	72.226		6.825	123.688
6.89	72.417		6.89	122.398
6.955	74.677		6.955	123.789
7.02	69.954		7.02	137.114
7.085	66.495		7.085	137.324
7.15	72.954		7.15	123.989
7.215	75.946		7.215	123.992
7.28	87.057		7.28	127.086
7.345	108.118		7.345	138.986
7.41	146.64		7.41	150.442
7.475	178.461		7.475	158.396
7.54	187.033		7.54	148.426
7.605	161.805		7.605	148.738
7.67	114.673		7.67	145.666
7.735	87.471		7.735	123.999
7.8	74.792		7.8	116.024
7.865	67.561		7.865	114.916
7.93	64.971		7.93	116.531
7.995	62.238		7.995	122.082
8.06	54.966		8.06	118.987
8.125	58.216		8.125	104.81
8.19	61.886		8.19	118.779
8.255	59.431		8.255	115.118
8.32	67.839		8.32	105.404
8.385	71.484		8.385	108.888
8.45	92.514		8.45	112.133
8.515	120.311		8.515	120
8.58	155.765		8.58	126.757
8.645	175.762		8.645	126.545
8.71	169.254		8.71	121.378
8.775	150.872		8.775	132.314
8.84	115.659		8.84	127.155
8.905	91.902		8.905	112.666
8.97	73.997		8.97	115.174
9.035	65.633		9.035	114.876
9.1	57.913		9.1	96.476
9.165	58.363		9.165	96.894
9.23	65.9		9.23	110.241
9.295	62.214		9.295	105.065
9.36	63.187		9.36	107.65
9.425	67.946		9.425	107.361
9.49	78.137		9.49	104.969
9.555	80.098		9.555	107.902
9.62	89.406		9.62	112.417
9.685	116.379		9.685	124.471
9.75	160.939		9.75	127.331
9.815	186.245		9.815	132.961
9.88	197.817		9.88	136.861
9.945	170.946		9.945	136.051
10.01	132.153		10.01	125.062
10.075	103.719		10.075	114.472
10.14	82.936		10.14	112.532
10.205	84.614		10.205	114.585
10.27	95.249		10.27	120.435
10.335	98.636		10.335	125.318
10.4	116.966		10.4	125.567
10.465	118.827		10.465	134.587
10.53	119.269		10.53	128.408
10.595	110.505		10.595	123.029
10.66	114.458		10.66	118.681
10.725	119.879		10.725	123.773
10.79	119.45		10.79	124.231
10.855	126.159		10.855	140.562
10.92	126.548		10.92	144.525
10.985	136.433		10.985	137.419
11.05	128.639		11.05	124.9
11.115	116.405		11.115	112.261
11.18	98.917		11.18	104.822
11.245	82.561		11.245	95.222
11.31	71.68		11.31	86.119
11.375	61.21		11.375	85.391
11.44	60.098		11.44	97.79
11.505	50.817		11.505	92.491
11.57	51.499		11.57	90.334
11.635	59.214		11.635	95.583
11.7	60.719		11.7	89.863
11.765	69.51		11.765	96.423
11.83	77.183		11.83	96.34
11.895	78.162		11.895	101.229
11.96	79.224		11.96	109.122
12.025	82.537		12.025	110.134
12.09	90.438		12.09	108.027
12.155	89.035		12.155	110.781
12.22	91.526		12.22	130.166
12.285	97.345		12.285	114.808
12.35	91.991		12.35	104.901
12.415	87.843		12.415	107.146
12.48	76.3		12.48	99.685
12.545	66.109		12.545	103.661
12.61	61.649		12.61	96.772
12.675	53.844		12.675	90.933
12.74	58.792		12.74	96.245
12.805	58.194		12.805	100.215
12.87	58.369		12.87	92.718
12.935	61.684		12.935	90.262
13	72.648		13	98.653
13.065	86.64		13.065	102.96
13.13	102.959		13.13	105.767
13.195	106.553		13.195	100.371
13.26	99.861		13.26	92.853
13.325	85.461		13.325	86.032
13.39	63.724		13.39	77.282
13.455	59.391		13.455	80.604
13.52	50.8		13.52	89.272
13.585	44.147		13.585	81.874
13.65	40.401		13.65	76.807
13.715	44.384		13.715	86.982
13.78	43.699		13.78	89.196
13.845	39.36		13.845	84.531
13.91	43.118		13.91	76.601
13.975	53.324		13.975	75.779
14.04	64.412		14.04	78.305
14.105	69.507		14.105	90.819
14.17	73.93		14.17	88.675
14.235	71.186		14.235	87.456
14.3	69.11		14.3	90.119
14.365	55.823		14.365	91.358
14.43	63.236		14.43	96.623
14.495	84.863		14.495	109.526
14.56	110.788		14.56	111.019
14.625	146.793		14.625	111.558
14.69	173.563		14.69	123.228
14.755	176.558		14.755	127.908
14.82	165.576		14.82	125.363
14.885	135.573		14.885	117.14
14.95	106.961		14.95	112.357
15.015	86.944		15.015	113.816
15.08	71.943		15.08	112.283
15.145	60.499		15.145	113.698
15.21	62.013		15.21	109.311
15.275	65.014		15.275	108.622
15.34	66.516		15.34	111.645
15.405	70.979		15.405	106.43
15.47	80.951		15.47	103.42
15.535	100.263		15.535	106.085
15.6	114.609		15.6	111.401
15.665	108.396		15.665	109.982
15.73	96.601		15.73	105.948
15.795	92.395		15.795	106.513
15.86	89.383		15.86	106.465
15.925	92.381		15.925	114.094
15.99	106.796		15.99	118.39
16.055	138.396		16.055	116.451
16.12	178.508		16.12	118.556
16.185	205.805		16.185	125.543
16.25	196.907		16.25	128.445
16.315	165.995		16.315	120.889
16.38	124.326		16.38	113.824
16.445	96.667		16.445	107.811
16.51	80.851		16.51	106.092
16.575	73.304		16.575	104.037
16.64	69.946		16.64	101.446
16.705	61.053		16.705	107.16
16.77	60.667		16.77	111.167
16.835	55.614		16.835	104.238
16.9	50.569		16.9	104.779
16.965	53.632		16.965	97.668
17.03	51.454		17.03	92.4
17.095	50.501		17.095	104.668
17.16	45.856		17.16	114.116
17.225	44.91		17.225	109.832
17.29	44.808		17.29	104.982
17.355	47.018		17.355	107.104
17.42	47.132		17.42	104.443
17.485	49.58		17.485	101.55
17.55	51.243		17.55	100.75
17.615	54.825		17.615	107.452
17.68	62.174		17.68	112.796
17.745	81.106		17.745	119.999
17.81	110.929		17.81	127.813
17.875	144.006		17.875	137.638
17.94	148.112		17.94	144.764
18.005	131.392		18.005	134.6
18.07	106.313		18.07	128.88
18.135	74.588		18.135	123.799
18.2	66.002		18.2	123.237
18.265	53.668		18.265	120.868
18.33	49.881		18.33	110.06
18.395	50.602		18.395	108.583
18.46	46.498		18.46	108.389
18.525	50.669		18.525	102.251
18.59	54.853		18.59	98.751
18.655	54.744		18.655	106.781
18.72	54.984		18.72	108.984
18.785	59.134		18.785	105.4
18.85	61.038		18.85	103.656
18.915	69.714		18.915	108.617
18.98	71.837		18.98	109.682
19.045	77.988		19.045	109.007
19.11	103.463		19.11	110.169
19.175	121.457		19.175	112.28
19.24	129.528		19.24	113.565
19.305	142.684		19.305	112.816
19.37	148.47		19.37	116.378
19.435	150.877		19.435	118.891
19.5	156.926		19.5	125.194
19.565	158.051		19.565	123.691
19.63	129.108		19.63	113.171
19.695	106.357		19.695	108.098
19.76	110.472		19.76	115.578
19.825	123.422		19.825	111.309
19.89	142.977		19.89	115.594
19.955	155.532		19.955	116.868
20.02	142.321		20.02	108.479
20.085	110.513		20.085	108.957
20.15	85.86		20.15	107.977
20.215	71.587		20.215	111.979
20.28	64.455		20.28	109.47
20.345	58.884		20.345	112.515
20.41	55.53		20.41	111.371
20.475	53.722		20.475	111.085
20.54	60.181		20.54	117.172
20.605	69.14		20.605	115.966
20.67	84.268		20.67	117.932
20.735	100.355		20.735	119.765
20.8	117.862		20.8	121.85
20.865	130.232		20.865	130.371
20.93	138.179		20.93	134.911
20.995	135.649		20.995	139.639
21.06	124.354		21.06	137.186
21.125	119.582		21.125	130.916
21.19	119.91		21.19	136.196
21.255	126.03		21.255	140.75
21.32	145.235		21.32	149.467
21.385	161.692		21.385	152.47
21.45	162.009		21.45	146.132
21.515	151.149		21.515	144.814
21.58	125.503		21.58	139.873
21.645	87.527		21.645	135.54
21.71	70.805		21.71	130.237
21.775	69.37		21.775	131.072
21.84	73.825		21.84	128.1
21.905	61.702		21.905	124.993
21.97	61.754		21.97	123.16
22.035	65.707		22.035	123.359
22.1	64.667		22.1	119.186
22.165	70.799		22.165	114.943
22.23	72.31		22.23	126.916
22.295	80.959		22.295	124.048
22.36	87.414		22.36	118.844
22.425	99.167		22.425	129.796
22.49	127.24		22.49	137.172
22.555	162.069		22.555	143.752
22.62	193.723		22.62	152.63
22.685	210.267		22.685	152.044
22.75	185.892		22.75	142.656
22.815	142.843		22.815	135.013
22.88	117.537		22.88	127.133
22.945	92.42		22.945	121.342
23.01	84.13		23.01	121.546
23.075	77.359		23.075	116.89
23.14	70.698		23.14	120.553
23.205	67.476		23.205	121.088
23.27	74.236		23.27	129.334
23.335	81.38		23.335	130.191
23.4	76.079		23.4	117.631
23.465	79.558		23.465	119.483
23.53	78.031		23.53	122.335
23.595	81.619		23.595	126.602
23.66	89.431		23.66	133.625
23.725	97.487		23.725	127.61
23.79	104.883		23.79	126.352
23.855	122.883		23.855	131.261
23.92	158.433		23.92	150.604
23.985	193.263		23.985	160.21
24.05	198.573		24.05	155.509
24.115	173.006		24.115	153.611
24.18	130.447		24.18	142.873
24.245	109.107		24.245	134.454
24.31	92.762		24.31	129.729
24.375	94.859		24.375	132.427
24.44	96.077		24.44	127.894
24.505	94.066		24.505	122.374
24.57	104.029		24.57	123.074
24.635	100.34		24.635	124.916
24.7	110.368		24.7	130.377
24.765	127.97		24.765	126.484
24.83	138.802		24.83	138.876
24.895	164.221		24.895	139.344
24.96	203.052		24.96	131.017
25.025	217.499		25.025	144.491
25.09	200.312		25.09	142.028
25.155	168.549		25.155	134.885
25.22	133.372		25.22	131.42
25.285	109.203		25.285	127.698
25.35	96.157		25.35	126.488
25.415	94.779		25.415	121.895
25.48	93.575		25.48	122.34
25.545	86.386		25.545	116.398
25.61	83.286		25.61	130.042
25.675	93.152		25.675	126.476
25.74	102.457		25.74	126.402
25.805	116.326		25.805	121.673
25.87	151.668		25.87	130.951
25.935	191.326		25.935	136.582
26	233.194		26	143.13
26.065	233.946		26.065	141.354
26.13	210.387		26.13	136.874
26.195	170.127		26.195	142.053
26.26	130.074		26.26	141.872
26.325	116.217		26.325	141.256
26.39	107.735		26.39	131.745
26.455	93.703		26.455	127.725
26.52	93.223		26.52	129.1
26.585	102.176		26.585	127.997
26.65	113.862		26.65	135.621
26.715	126.705		26.715	136.893
26.78	151.263		26.78	141.77
26.845	170.352		26.845	145.273
26.91	196.118		26.91	159.539
26.975	186.631		26.975	160.751
27.04	182.572		27.04	142.941
27.105	147.556		27.105	139.229
27.17	119.25		27.17	140.751
27.235	116.391		27.235	141.404
27.3	102.064		27.3	141.392
27.365	106.356		27.365	143.281
27.43	114.843		27.43	138.046
27.495	112.965		27.495	133.645
27.56	114.026		27.56	143.555
27.625	110.668		27.625	146.669
27.69	109.295		27.69	139.442
27.755	115.576		27.755	141.313
27.82	115.222		27.82	152.827
27.885	108.856		27.885	153.013
27.95	115.88		27.95	149.368
28.015	113.481		28.015	158.659
28.08	120.868		28.08	159.75
28.145	145.457		28.145	155.061
28.21	181.543		28.21	157.847
28.275	212.028		28.275	186.344
28.34	214.708		28.34	186.952
28.405	203.285		28.405	155.139
28.47	170.695		28.47	171.304
28.535	150.396		28.535	176.217
28.6	144.918		28.6	156.695
28.665	150.77		28.665	151.78
28.73	124.174		28.73	147.703
28.795	118.551		28.795	141.479
28.86	100.241		28.86	136.042
28.925	85.368		28.925	131.089
28.99	89.979		28.99	139.127
29.055	80.147		29.055	135.144
29.12	76.838		29.12	134.012
29.185	71.175		29.185	130.464
29.25	68.834		29.25	114.227
29.315	73.1		29.315	115.195
29.38	72.331		29.38	118.178
29.445	68.523		29.445	113.566
29.51	73.938		29.51	107.152
29.575	97.905		29.575	117.251
29.64	132.635		29.64	121.161
29.705	148.461		29.705	123.008
29.77	160.969		29.77	122.805
29.835	152.646		29.835	114.634
29.9	125.35		29.9	102.168
29.965	101.096		29.965	106.732
30.03	79.112		30.03	105.907
30.095	79.611		30.095	95.94
30.16	70.433		30.16	105.433
30.225	76.726		30.225	101.687
30.29	69.377		30.29	102.337
30.355	73.634		30.355	111.987
30.42	100.235		30.42	112.157
30.485	108.415		30.485	112.87
30.55	118.813		30.55	118.34
30.615	143.856		30.615	113.865
30.68	163.534		30.68	118.16
30.745	189.317		30.745	124.426
30.81	200.938		30.81	127.591
30.875	190.658		30.875	130.225
30.94	166.516		30.94	124.678
31.005	145.633		31.005	119.755
31.07	125.435		31.07	129.064
31.135	116.359		31.135	130.999
31.2	114.146		31.2	127.313
31.265	120.268		31.265	128.733
31.33	140.238		31.33	127.695
31.395	160.673		31.395	129.553
31.46	188.945		31.46	134.27
31.525	216.917		31.525	133.704
31.59	209.357		31.59	139.245
31.655	169.021		31.655	127.484
31.72	132.655		31.72	116.077
31.785	104.839		31.785	120.742
31.85	96.063		31.85	111.532
31.915	95.065		31.915	116.212
31.98	88.046		31.98	121.031
32.045	79.611		32.045	111.928
32.11	70.428		32.11	100.258
32.175	68.48		32.175	111.764
32.24	76.705		32.24	118.506
32.305	75.515		32.305	107.332
32.37	87.444		32.37	106.659
32.435	98.069		32.435	111.93
32.5	125.509		32.5	113.67
32.565	142.382		32.565	113.782
32.63	170.542		32.63	120.524
32.695	185.34		32.695	121.835
32.76	181.029		32.76	124.014
32.825	146.819		32.825	121.292
32.89	109.345		32.89	105.651
32.955	90.029		32.955	102.264
33.02	74.524		33.02	95.995
33.085	76.995		33.085	96.008
33.15	74.723		33.15	103.749
33.215	67.729		33.215	104.627
33.28	63.979		33.28	102.401
33.345	70.348		33.345	103.049
33.41	77.693		33.41	100.153
33.475	78.638		33.475	100.686
33.54	89.794		33.54	98.548
33.605	104.254		33.605	100.784
33.67	128.054		33.67	108.882
33.735	156.579		33.735	113.474
33.8	176.542		33.8	113.056
33.865	175.564		33.865	105.306
33.93	160.449		33.93	104.255
33.995	143.657		33.995	110.209
34.06	112.979		34.06	110.249
34.125	97.459		34.125	97.6
34.19	93.253		34.19	93.07
34.255	87.331		34.255	95.238
34.32	90.379		34.32	91.871
34.385	88.273		34.385	96.794
34.45	81.545		34.45	97.606
34.515	80.09		34.515	88.068
34.58	78.241		34.58	93.428
34.645	82.538		34.645	98.09
34.71	98.127		34.71	97.699
34.775	110.569		34.775	97.929
34.84	121.692		34.84	101.599
34.905	157.217		34.905	102.521
34.97	184.927		34.97	116.085
35.035	225.268		35.035	123.137
35.1	233.672		35.1	105.433
35.165	208.417		35.165	98.406
35.23	170.49		35.23	100.618
35.295	137.514		35.295	106.421
35.36	103.123		35.36	103.679
35.425	78.806		35.425	106.185
35.49	66.941		35.49	108.286
35.555	62.893		35.555	91.933
35.62	58.347		35.62	81.969
35.685	62.712		35.685	88.107
35.75	67.889		35.75	90.456
35.815	75.432		35.815	94.143
35.88	77.13		35.88	100.302
35.945	86.326		35.945	91.79
36.01	101.894		36.01	86.33
36.075	110.156		36.075	91.135
36.14	128.296		36.14	95.748
36.205	150.429		36.205	92.686
36.27	154.786		36.27	87.654
36.335	136.422		36.335	87.931
36.4	114.215		36.4	85.876
36.465	80.722		36.465	80.219
36.53	68.566		36.53	83.579
36.595	51.22		36.595	81.844
36.66	43.08		36.66	72.501
36.725	46.333		36.725	69.614
36.79	46.682		36.79	72.689
36.855	44.51		36.855	67.466
36.92	43.336		36.92	71.389
36.985	44.983		36.985	81.09
37.05	49.407		37.05	84.584
37.115	53.784		37.115	89.163
37.18	51.406		37.18	91.272
37.245	58.492		37.245	93.307
37.31	63.064		37.31	98.012
37.375	70.191		37.375	89.732
37.44	74.719		37.44	86.974
37.505	87.295		37.505	103.576
37.57	105.807		37.57	103.49
37.635	136.121		37.635	102.997
37.7	169.206		37.7	115.714
37.765	185.116		37.765	116.86
37.83	155.193		37.83	105.129
37.895	126.014		37.895	102.352
37.96	104.524		37.96	97.255
38.025	81.475		38.025	99.472
38.09	77.717		38.09	99.666
38.155	75.451		38.155	85.551
38.22	72.331		38.22	85.91
38.285	73.667		38.285	102.098
38.35	67.395		38.35	99.435
38.415	64.626		38.415	101.464
38.48	59.369		38.48	94.447
38.545	64.545		38.545	94.344
38.61	58.155		38.61	101.59
38.675	65.516		38.675	103.969
38.74	68.762		38.74	112.063
38.805	64.863		38.805	109.641
38.87	65.592		38.87	105.155
38.935	68.327		38.935	106.022
39	81.739		39	102.788
39.065	85.805		39.065	106.354
39.13	84.967		39.13	106.309
39.195	107.901		39.195	103.428
39.26	135.421		39.26	112.194
39.325	167.075		39.325	115.01
39.39	196.895		39.39	112.363
39.455	231.233		39.455	114.054
39.52	223.095		39.52	112.601
39.585	201.489		39.585	106.021
39.65	161.874		39.65	102.755
39.715	121.067		39.715	95.771
39.78	90.905		39.78	100.432
39.845	81.486		39.845	103.048
39.91	70.737		39.91	107.811
39.975	69.525		39.975	110.397
40.04	70.606		40.04	96.784
40.105	72.267		40.105	104.845
40.17	73.087		40.17	101.076
40.235	75.955		40.235	86.338
40.3	73.672		40.3	92.437
40.365	69.002		40.365	100.716
40.43	73.831		40.43	100.221
40.495	70.352		40.495	87.386
40.56	62.843		40.56	91.868
40.625	64.383		40.625	103.149
40.69	71.895		40.69	101.679
40.755	82.575		40.755	100.592
40.82	93.009		40.82	106.356
40.885	104.178		40.885	111.342
40.95	116.58		40.95	108.536
41.015	145.688		41.015	105.203
41.08	184.681		41.08	112.528
41.145	204.024		41.145	122.624
41.21	182.393		41.21	130.646
41.275	144.105		41.275	121.809
41.34	108.607		41.34	105.421
41.405	82.872		41.405	111.863
41.47	71.282		41.47	113.787
41.535	67.072		41.535	102.99
41.6	66.964		41.6	96.429
41.665	65.539		41.665	107.609
41.73	73.35		41.73	111.676
41.795	75.363		41.795	109.128
41.86	78.685		41.86	99.636
41.925	80.647		41.925	102.93
41.99	96.771		41.99	119.754
42.055	122.772		42.055	120.362
42.12	148.852		42.12	113.9
42.185	177.397		42.185	114.28
42.25	185.448		42.25	118.922
42.315	184.918		42.315	115.651
42.38	137.846		42.38	116.464
42.445	101.779		42.445	117.488
42.51	84.727		42.51	121.376
42.575	73.116		42.575	116.932
42.64	68.269		42.64	112.54
42.705	64.717		42.705	114.606
42.77	70.035		42.77	115.396
42.835	76.866		42.835	122.249
42.9	77.53		42.9	117.382
42.965	93.06		42.965	120.025
43.03	109.564		43.03	124.261
43.095	128.88		43.095	127.207
43.16	153.86		43.16	127.016
43.225	185.901		43.225	130.044
43.29	228.136		43.29	128.931
43.355	215.14		43.355	111.56
43.42	176.241		43.42	118.971
43.485	140.254		43.485	126.265
43.55	106.306		43.55	120.078
43.615	86.965		43.615	112.021
43.68	77.829		43.68	113.664
43.745	68.005		43.745	122.471
43.81	62.915		43.81	121.321
43.875	60.435		43.875	109.723
43.94	63.328		43.94	110.865
44.005	67.987		44.005	108.113
44.07	78.29		44.07	109.798
44.135	89.976		44.135	119.197
44.2	109.994		44.2	116.373
44.265	124.301		44.265	120.805
44.33	141.024		44.33	129.33
44.395	137.132		44.395	122.135
44.46	114.145		44.46	113.92
44.525	96.973		44.525	122.99
44.59	80.65		44.59	120.615
44.655	71.293		44.655	118.659
44.72	67.932		44.72	117.969
44.785	64.442		44.785	116.36
44.85	69.926		44.85	121.861
44.915	69.304		44.915	128.569
44.98	74.452		44.98	125.1
45.045	81.85		45.045	116.286
45.11	81.842		45.11	116.408
45.175	90.144		45.175	120.875
45.24	107.581		45.24	123.714
45.305	133.132		45.305	125.329
45.37	164.01		45.37	129.414
45.435	204.694		45.435	133.919
45.5	227.355		45.5	124.428
45.565	195.972		45.565	110.42
45.63	153.519		45.63	98.533
45.695	117.224		45.695	99.029
45.76	99.187		45.76	103.448
45.825	93.13		45.825	102.458
45.89	91.125		45.89	98.331
45.955	89.552		45.955	93.994
46.02	80.01		46.02	89.07
46.085	72.862		46.085	92.933
46.15	69.629		46.15	94.453
46.215	67.599		46.215	89.028
46.28	69.777		46.28	87.894
46.345	76.704		46.345	95.085
46.41	79.478		46.41	97.155
46.475	72.387		46.475	93.814
46.54	63.391		46.54	92.982
46.605	74.32		46.605	88.627
46.67	75.051		46.67	93.42
46.735	95.455		46.735	91.98
46.8	125.315		46.8	92.787
46.865	156.034		46.865	98.36
46.93	170.356		46.93	98.582
46.995	157.661		46.995	86.272
47.06	120.864		47.06	83.861
47.125	88.947		47.125	94.158
47.19	69.298		47.19	90.518
47.255	68.857		47.255	87.045
47.32	69.422		47.32	92.67
47.385	60.823		47.385	93.668
47.45	57.142		47.45	86.834
47.515	58.839		47.515	87.815
47.58	70.503		47.58	96.697
47.645	74.952		47.645	96.063
47.71	74.828		47.71	86.421
47.775	61.1		47.775	91.975
47.84	59.699		47.84	91.414
47.905	57.725		47.905	91.615
47.97	57.575		47.97	93.823
48.035	66.234		48.035	84.719
48.1	77.07		48.1	90.222
48.165	81.645		48.165	93.022
48.23	83.032		48.23	86.579
48.295	85.321		48.295	88.873
48.36	94.703		48.36	93.311
48.425	94.558		48.425	88.342
48.49	104.898		48.49	93.262
48.555	118.081		48.555	100.105
48.62	108.47		48.62	91.787
48.685	98.638		48.685	80.414
48.75	87.397		48.75	87.5
48.815	80.329		48.815	93.032
48.88	74.962		48.88	89.692
48.945	69.522		48.945	89.317
49.01	70.315		49.01	87.385
49.075	70.383		49.075	91.264
49.14	70.339		49.14	85.104
49.205	65.736		49.205	83.284
49.27	60.037		49.27	84.513
49.335	71.792		49.335	86.534
49.4	78.75		49.4	88.295
49.465	97.063		49.465	86.289
49.53	125.074		49.53	91.273
49.595	146.43		49.595	93.108
49.66	144.974		49.66	85.446
49.725	119.313		49.725	78.971
49.79	89.581		49.79	69.096
49.855	65.854		49.855	73.742
49.92	57.41		49.92	74.657
49.985	59.945		49.985	64.349
50.05	51.957		50.05	67.431
50.115	48.197		50.115	69.506
50.18	49.695		50.18	58.99
50.245	49.586		50.245	62.407
50.31	43.539		50.31	68.95
50.375	44.142		50.375	76.217
50.44	46.819		50.44	79.157
50.505	48.892		50.505	73.805
50.57	52.761		50.57	69.904
50.635	57.708		50.635	73.825
50.7	64.473		50.7	71.577
50.765	73.849		50.765	67.104
50.83	67.037		50.83	73.124
50.895	69.975		50.895	73.409
50.96	74.182		50.96	71.225
51.025	67.058		51.025	71.169
51.09	75.491		51.09	72.679
51.155	85.611		51.155	80.747
51.22	105.256		51.22	74.773
51.285	134.417		51.285	72.935
51.35	168.936		51.35	80.54
51.415	204.693		51.415	79.411
51.48	198.553		51.48	79.461
51.545	168.951		51.545	76.4
51.61	115.972		51.61	72.715
51.675	98.475		51.675	79.357
51.74	86.31		51.74	72.709
51.805	84.689		51.805	82.244
51.87	82.702		51.87	91.339
51.935	82.399		51.935	88.335
52	68.801		52	84.582
52.065	56.959		52.065	83.045
52.13	54.443		52.13	79.808
52.195	57.278		52.195	86.045
52.26	55.97		52.26	81.769
52.325	49.354		52.325	84.675
52.39	47.265		52.39	74.016
52.455	52.045		52.455	74.532
52.52	51.179		52.52	79.707
52.585	50.293		52.585	84.224
52.65	53.975		52.65	81.099
52.715	55.712		52.715	77.263
52.78	62.987		52.78	76.782
52.845	74.446		52.845	76.816
52.91	94.756		52.91	80.995
52.975	109.929		52.975	86.717
53.04	114.463		53.04	81.847
53.105	115.058		53.105	86.789
53.17	108.008		53.17	77.784
53.235	106.002		53.235	84.853
53.3	119.085		53.3	80.498
53.365	126.645		53.365	81.671
53.43	103.344		53.43	78.52
53.495	86.742		53.495	84.18
53.56	70.407		53.56	85.828
53.625	56.006		53.625	75.779
53.69	56.835		53.69	76.344
53.755	53.49		53.755	80.271
53.82	57.947		53.82	70.046
53.885	67.875		53.885	74.908
53.95	74.344		53.95	79.488
54.015	84.795		54.015	85.474
54.08	84.839		54.08	89.508
54.145	83.05		54.145	84.758
54.21	81.174		54.21	81.696
54.275	80.973		54.275	94.257
54.34	87.192		54.34	82.324
54.405	75.972		54.405	93.16
54.47	73.728		54.47	98.746
54.535	69.872		54.535	94.238
54.6	65.28		54.6	92.791
54.665	60.013		54.665	93.592
54.73	59.552		54.73	81.509
54.795	61.729		54.795	84.991
54.86	66.485		54.86	93.66
54.925	58.553		54.925	80.165
54.99	60.021		54.99	87.867
55.055	66.115		55.055	90.653
55.12	74.431		55.12	94.689
55.185	80.254		55.185	85.197
55.25	90.408		55.25	88.773
55.315	96.117		55.315	85.367
55.38	94.529		55.38	79.698
55.445	98.049		55.445	91.681
55.51	101.109		55.51	86.3
55.575	124.756		55.575	83.424
55.64	144.681		55.64	87.275
55.705	149.81		55.705	83.462
55.77	136.826		55.77	77.326
55.835	105.619		55.835	77.212
55.9	75.992		55.9	65.512
55.965	59.55		55.965	61.63
56.03	54.273		56.03	49.74
56.095	50.771		56.095	47.757
56.16	45.345		56.16	56.094
56.225	42.601		56.225	51.639
56.29	44.977		56.29	38.382
56.355	33.818		56.355	32.106
56.42	30.334		56.42	38.325
56.485	25.51		56.485	33.645
56.55	19.685		56.55	27.09
56.615	16.369		56.615	26.385
56.68	13.206		56.68	25.802
56.745	17.116		56.745	20.887
56.81	19.109		56.81	21.512
56.875	13.324		56.875	19.911
56.94	13.408		56.94	20.178
57.005	9.959		57.005	19.651
57.07	10.077		57.07	11.965
57.135	6.86		57.135	14.144
57.2	9.549		57.2	17.482
57.265	11.572		57.265	11.852
57.33	9.894		57.33	11.112
57.395	8.004		57.395	13.079
57.46	7.156		57.46	9.84
57.525	9.907		57.525	19.06
57.59	7.91		57.59	14.119
57.655	5.501		57.655	11.521
57.72	3.464		57.72	12.633
57.785	4.966		57.785	12.219

## Sheet: Fig. 2c
WT							SV55							MB745
Replicate 1		Replicate 2		Replicate 3			Replicate 1		Replicate 2		Replicate 3			Replicate 1		Replicate 2		Replicate 3
Hyphal length (mm)	# CWs	Hyphal length (mm)	# CWs	Hyphal length (mm)	# CWs		Hyphal length (mm)	# CWs	Hyphal length (mm)	# CWs	Hyphal length (mm)	# CWs		Hyphal length (mm)	# CWs	Hyphal length (mm)	# CWs	Hyphal length (mm)	# CWs
87.199	4	81.434	7	117.708	7		116.133	0	61.173	0	138.033	0		88.391	7	82.862	5	50.921	3
37.922	1	118.876	10	50.986	1		54.261	0	38.918	0	55.359	0		65.712	2	46.989	2	53.422	3
33.084	0	51.621	4	88.165	3		60.953	0	29.155	0	55.443	0		77.459	4	47.651	0	27.019	0
62.854	2	50.519	4	60.512	1		75.085	0	65.246	0	67.167	0		39.523	1	62.898	5	43.634	3
100.536	7	65.619	4	99.677	3		102.111	0	42.084	0	74.997	0		54.961	3	39.364	1	41.013	1
31.644	1	92.075	6	53.51	2		60.249	0	55.413	0	97.096	0		26.495	2	36.933	1	59.406	3
62.144	3	89.117	6	128.012	8		75.304	0	75.833	0	114.701	0		88.167	4	72.123	4	25.096	1
121.985	8	89.299	6	48.963	2		68.961	0	43.62	0	57.902	0		47.187	1	69.562	4	63.284	3
68.918	2	24.746	1	32.619	1		48.907	0	89.834	1	58.327	0		57.633	2	42.797	1	72.313	4
35.392	1	109.887	8	49.434	0		105.228	0	49.738	0	49.96	0		69.141	4	45.735	2	84.557	4
25.147	1	63.744	2	82.147	4		101.21	0	57.363	0	84.438	0		30.085	1	83.564	4	27.305	1
54.023	2	59.543	5	76.042	5		44.608	0	60.694	0	55.662	0		22.96	1	46.482	1	77.787	5
74.751	5	71.049	4	117.506	9		34.035	0	106.583	0	66.826	0		117.951	8	79.727	7	36.412	1
35.189	1	108.935	13	87.059	3		81.894	0	60.103	0	68.553	0		78.699	3	47.914	2	60.587	3
98.277	5	75.45	7	79.638	5		109.373	0	86.401	0	38.002	0		66.061	2	30.992	1	52.612	4
39.706	1	100.793	8	57.598	1		87.18	0	46.809	0	106.153	0		37.461	4	66.575	4	68.5	4
106.83	5	63.945	2	89.174	5		74.588	0	46.293	0	73.218	0		47.68	1	86.376	4	33.132	0
60.826	1	89.941	6	51.607	0		79.437	0	77.182	0	54.48	0		75.539	4	20.578	1	98.058	7
82.474	3	40.217	2	46.859	2		118.211	0	44.084	0	97.931	0		38.612	2	23.093	0	24.301	1
51.658	2	80.945	4	50.577	1		53.773	0	59.876	1	56.237	0		70.519	3	82.798	4	62.115	3
89.253	5	98.179	7	100.931	7		69.629	1	71.45	1	143.149	0		66.719	3	31.679	1	49.591	1
81.27	7	42.413	1	68.358	4		63.962	0	87.789	0	67.049	0		59.614	3	55.466	1	81.763	3
40.198	1	98.185	7	34.987	1		42.389	0	104.893	0	52.386	0		81.635	4	69.359	3	41.301	1
56.834	3	42.812	1	36.647	1		70.465	0	44.324	0	94.122	0		33.099	1	64.137	3	28.892	0
31.856	1	90.784	5	93.866	4		88.727	0	45.803	0	69.664	0		95.954	7	21.48	0	29.247	0
106.652	7	64.582	2	57.302	1		57.256	0	108.513	0	97.526	0		96.46	5	83.2	4	56.893	4
67.659	3	96.639	6	69.627	2		44.475	0	71.623	0	57.846	0		52.686	2	31.451	1	55.596	3
96.269	6	64.243	3	128.252	6		82.072	0	78.303	0	50.475	0		83.909	4	51.865	1	45.809	2
29.67	1	112.637	7	67.159	3		98.027	0	63.43	0	90.902	0		88.253	5	81.869	4	77.821	4
66.773	6	45.636	1	51.106	1		63.139	0	75.976	0	82.665	0		97.64	7	69.289	2	52.021	1
32.255	0	93.831	8	38.47	1		73.898	0	57.3	0	55.461	0		44.037	1	21.418	1	30.446	1
46.637	2	93.654	7	56.845	2		49.583	0	40.575	0	94.832	0		52.365	1	67.178	4	22.751	1
37.387	1	74.794	5	99.791	6		71.408	0	88.621	0	90.36	0		103.981	8	34.257	1	49.613	2
94.741	5	130.659	11	107.786	5		46.003	0	43.523	0	48.659	0		76.304	4	33	0	74.273	1
57.366	3	39.883	1	93.469	5		103.963	0	58.867	0	105.075	0		43.553	3	78.636	7	22.937	0
38.576	1	107.651	7	47.307	2		44.283	0	66.266	0	85.818	0		92.039	6	70.185	4	63.306	3
32.322	1	89.297	4	47.577	2		34.462	0	87.532	0	73.44	0		44.983	2	37.271	0	87.009	3
46.351	1	91.764	7	91.747	5		31.8	0	81.084	0	52.698	0		41.869	1	85.425	3	53.967	1
31.471	7	105.298	3	52.349	1		29.701	0	37.627	0	71.732	0		63.639	2	62.149	1	43.504	3
85.331	1	98.881	8	87.6	7		26.041	0	56.252	0	35.72	0		77.48	3	28.252	1	80.742	3
85.429	5	51.047	2	69.541	3		60.302	0	52.083	0	62.35	0		54.269	1	32.294	1	60.857	5
77.6	6	78.947	2	78.794	4		55.627	0	39.339	0	77.986	0		100.673	5	75.173	4	35.925	2
72.929	5	102.792	6	116.263	7		76.545	1	21.57	0	106.374	0				25.204	1	78.27	5
38.199	1	137.002	7	51.44	2		43.589	0	40.919	0	92.911	0				20.959	0	47.863	2
106.439	9			115.143	5		39.492	0	32.01	0	118.123	1				73.982	7	27.314	1
29.492	1			93.638	4		36.354	0	73.6	0	75.43	0				57.196	2	77.484	7
40.588	1			124.755	9		100.256	1	93.673	1	58.033	0				35.399	1	44.868	1
111.889	6			97.545	2		76.076	0	50.517	1	52.342	0				35.138	0	50.966	3
40.095	2			85.846	2		65.342	0	35.267	0	71.593	0				94.134	10	27.913	1
77.709	5			77.642	2		56.028	0	42.421	0	76.486	0				41.688	4	93.771	8
54.562	1			125.811	7		56.025	0	81.07	0	61.66	0				34.392	1	36.532	2
				105.03	4		107.38	0	86.941	0	43.474	0				31.95	0	38.38	2
				95.82	4		98.94	0	77.961	0	113.283	0				24.176	1	31.647	1
				114.908	5		42.189	0	63.657	1	61.603	0				102.804	6	42.185	3
				126.175	8		97.842	0	64.069	0	142.512	0				80.282	3	80.662	9
				95.679	3		55.31	0	84.164	1	126.368	0				65.657	5	28.189	2
				75.828	2		81.225	0	60.973	0	92.399	0				118.909	8	27.591	0
				152.139	12		57.794	0	47.737	0	82.249	0				44.845	2	71.199	5
				111.778	4		61.673	0	36.423	0	79.064	0				69.157	2	24.519	1
				43.039	0		37.858	0	56.213	0	68.627	0				41.362	2	88.182	9
				139.534	10		43.745	0	54.627	0	54.925	0						46.697	3
				65.363	2		51.63	0	69.425	0	79.806	0						44.936	3
				91.158	3		39.916	0	66.007	0	64.274	0						36.954	1
				141.121	10		78.593	1	39.203	0	102.989	0
				57.535	2		73.864	0	57.561	0	60.072	0
							62.591	0	52.351	0	85.645	0
							38.424	0	31.073	0	62.793	0
							38.118	0	64.254	1
							38.382	0	53.895	0
							43.77	0	41.288	0
							40.576	0	57.69	0
							65.21	0	32.905	0
							54.701	0	33.174	0
							44.602	0	53.766	0
							72.11	0	89.102	0
							25.068	0	91.933	0
							23.287	0	57.933	0
							35.867	0
							62.755	0
							71.934	0
							27.031	0
							44.452	0
							69.166	0
							27.676	0
							25.226	0
							27.615	0
							61.237	0
							62.671	0
							34.27	0
							62.517	0
							30.338	0

## Sheet: Fig. 2d
Bin volum (mm^3)	% Diff Number
	WT				SV55				MB181
	Replicate 1	Replicate 2	Replicate 3		Replicate 1	Replicate 2	Replicate 3		Replicate 1	Replicate 2	Replicate 3
0.113	339	319	353		222	150	365		273	286	257
0.116	275	346	346		179	144	363		244	251	261
0.119	317	410	410		198	153	327		268	263	236
0.122	295	433	355		168	153	319		287	282	280
0.125	358	454	431		203	141	322		274	257	275
0.128	399	419	458		155	149	316		281	294	266
0.132	438	415	483		174	134	306		302	268	307
0.135	432	511	518		163	165	341		342	363	323
0.139	435	518	501		132	167	316		346	363	385
0.142	480	586	637		143	140	338		369	374	414
0.146	484	618	642		163	150	332		374	383	393
0.15	519	679	659		154	181	308		422	431	443
0.153	622	756	805		127	139	313		477	420	510
0.157	600	742	707		145	183	315		490	439	555
0.162	772	801	784		140	163	330		499	496	583
0.166	700	856	943		156	174	323		501	517	569
0.17	728	924	901		160	196	361		573	578	632
0.174	932	988	1018		152	170	340		645	606	682
0.179	956	975	1093		174	202	319		703	663	678
0.183	1077	1108	1157		168	204	366		796	672	754
0.188	1065	1225	1326		176	232	407		840	768	788
0.193	1258	1191	1338		155	219	382		845	812	887
0.198	1265	1367	1358		182	173	426		922	786	924
0.203	1388	1355	1522		148	236	423		988	912	932
0.208	1458	1514	1627		188	257	420		1002	998	1063
0.214	1627	1550	1745		207	288	423		1058	1045	1081
0.219	1702	1772	1786		219	296	523		1132	1159	1138
0.225	1754	1857	1756		248	289	519		1182	1191	1247
0.231	1861	1872	1968		258	314	508		1263	1301	1352
0.237	2068	2113	2112		236	361	537		1293	1300	1338
0.243	2088	2090	2189		290	406	577		1469	1365	1468
0.249	2220	2100	2234		263	421	587		1457	1471	1478
0.256	2303	2350	2329		310	402	601		1477	1440	1585
0.262	2434	2409	2377		330	456	606		1586	1620	1640
0.269	2662	2394	2430		356	496	659		1647	1676	1635
0.276	2572	2493	2468		404	499	693		1606	1680	1666
0.283	2536	2591	2563		417	561	741		1758	1607	1752
0.29	2720	2587	2611		429	609	748		1696	1856	1894
0.298	2698	2680	2596		455	598	773		1675	1836	1860
0.306	2695	2512	2546		468	689	844		1777	1775	1869
0.314	2735	2714	2572		537	732	934		1807	1925	1896
0.322	2686	2539	2555		539	727	851		1797	1871	1893
0.33	2664	2592	2671		620	770	926		1810	2004	1912
0.338	2701	2577	2560		639	810	1007		1747	1828	2019
0.347	2597	2510	2550		726	855	1011		1731	1881	1890
0.356	2533	2499	2480		765	955	1076		1832	1908	1862
0.365	2540	2345	2321		763	978	1141		1751	1865	1821
0.375	2394	2377	2334		811	1098	1085		1681	1902	1923
0.384	2247	2147	2212		870	1146	1180		1619	1861	1861
0.394	2193	2142	1965		950	1205	1184		1640	1878	1819
0.405	2074	1904	2136		999	1244	1196		1629	1791	1838
0.415	1856	1812	1975		1018	1258	1249		1624	1731	1725
0.426	1791	1807	1771		1068	1369	1315		1566	1718	1651
0.437	1753	1674	1630		1162	1338	1321		1568	1582	1674
0.448	1572	1532	1592		1195	1494	1355		1430	1543	1626
0.46	1437	1467	1542		1201	1437	1382		1441	1541	1563
0.472	1399	1369	1415		1344	1568	1354		1431	1512	1495
0.484	1262	1263	1347		1337	1609	1414		1312	1400	1426
0.496	1203	1175	1207		1492	1607	1467		1320	1320	1424
0.509	1142	1082	1133		1539	1661	1541		1366	1329	1315
0.522	1089	1091	1101		1583	1756	1487		1273	1327	1249
0.536	988	997	1036		1519	1772	1482		1253	1310	1325
0.55	923	983	1011		1647	1767	1470		1285	1272	1230
0.564	903	912	988		1714	1721	1448		1221	1200	1149
0.578	896	905	917		1793	1753	1534		1177	1239	1174
0.593	818	904	1035		1683	1770	1530		1198	1157	1096
0.609	915	901	902		1692	1760	1520		1155	1146	1161
0.624	928	938	946		1837	1808	1594		1261	1153	1146
0.64	885	985	915		1820	1867	1573		1134	1159	1109
0.657	920	886	937		1868	1887	1471		1169	1109	1072
0.674	890	957	1033		1844	1914	1630		1149	1137	1163
0.691	908	922	934		1794	1854	1587		1159	1141	1129
0.709	921	980	978		1942	2005	1631		1174	1136	1087
0.728	890	988	934		1842	1895	1572		1156	1131	1101
0.746	923	947	963		1891	1990	1597		1202	1124	1111
0.766	888	907	933		1879	1855	1552		1126	1100	1026
0.785	879	881	854		1964	1991	1549		1171	1108	1060
0.806	824	902	884		1933	1923	1565		1128	1035	1049
0.827	770	850	864		2033	1959	1575		1153	1086	1104
0.848	763	794	840		1965	1891	1457		1159	1055	1034
0.87	694	746	792		1869	1871	1517		1106	1062	1031
0.892	672	718	710		1913	1922	1491		1168	1057	987
0.915	669	672	716		1824	1770	1382		1064	1046	1034
0.939	590	661	699		1838	1811	1480		1024	1025	985
0.963	556	633	662		1861	1788	1414		969	1018	893
0.988	559	544	592		1782	1768	1399		936	982	958
1.014	531	558	584		1719	1709	1367		991	865	881
1.04	509	571	563		1763	1641	1292		939	931	955
1.067	503	534	600		1625	1625	1298		940	879	876
1.094	487	532	520		1619	1587	1234		877	864	844
1.123	471	499	581		1599	1480	1232		901	817	845
1.152	461	480	505		1567	1564	1190		874	828	840
1.181	449	474	493		1523	1510	1232		854	825	812
1.212	400	440	453		1442	1456	1182		806	744	770
1.243	407	441	405		1415	1407	1086		792	732	721
1.275	378	432	442		1359	1444	1136		812	690	728
1.308	350	423	390		1323	1279	1064		755	728	702
1.342	324	369	400		1311	1266	1035		733	675	671
1.377	349	405	375		1267	1313	1012		718	656	702
1.412	316	344	365		1202	1233	1005		650	619	641
1.449	298	297	319		1078	1114	945		636	594	620
1.486	272	302	315		1020	1002	778		537	487	533
1.525	285	334	337		1106	1049	903		558	595	563
1.564	296	299	284		1082	1044	855		612	518	506
1.605	295	331	334		960	1066	795		571	528	586
1.646	264	308	324		1008	997	774		536	519	514
1.689	261	288	295		911	1009	746		535	502	493
1.732	247	248	277		866	950	791		493	435	507
1.777	228	255	278		854	880	700		491	452	494
1.823	247	233	269		831	884	698		403	428	480
1.87	218	248	243		756	791	645		433	405	441
1.918	225	211	236		687	821	600		398	341	421
1.968	189	215	240		741	709	608		362	370	392
2.019	189	182	204		695	727	574		374	333	343
2.071	187	209	224		647	686	572		366	325	358
2.124	178	205	213		652	687	531		293	329	349
2.179	171	193	206		617	641	547		334	294	314
2.236	148	187	192		556	596	494		282	297	307
2.293	156	203	177		530	554	476		268	279	285
2.353	165	168	200		507	507	398		270	238	278
2.413	151	184	165		498	509	412		231	201	237
2.476	132	149	163		487	479	401		239	197	217
2.54	148	145	159		457	473	359		216	231	248
2.605	119	144	145		398	443	348		215	217	205
2.673	107	123	135		403	416	328		228	179	199
2.742	133	141	159		365	354	349		167	155	185
2.812	126	123	142		314	407	329		159	160	193
2.885	112	135	118		347	356	281		146	145	147
2.96	99	120	130		281	319	276		147	150	173
3.036	106	122	107		262	273	261		165	130	162
3.115	100	91	112		274	311	234		127	143	138
3.195	86	118	113		263	274	227		125	134	145
3.278	83	109	99		229	260	223		110	100	132
3.362	84	93	104		202	241	209		133	114	109
3.449	87	86	102		216	231	173		98	92	120
3.538	85	79	86		174	181	168		104	82	112
3.63	68	86	98		183	203	161		95	92	89
3.724	57	80	75		159	175	128		76	82	98
3.82	63	102	74		163	175	146		88	79	69
3.919	62	69	76		159	160	134		60	67	63
4.02	69	62	85		125	150	123		72	63	86
4.124	45	67	67		125	148	133		77	54	65
4.23	45	63	48		126	130	101		67	58	63
4.34	62	58	56		115	121	103		53	55	67
4.452	50	61	83		82	128	107		49	47	73
4.567	50	60	56		107	97	92		42	49	39
4.685	49	62	59		96	88	101		51	46	69
4.806	47	56	46		98	108	89		52	50	43
4.93	44	50	46		78	74	91		41	33	48
5.057	47	60	49		89	77	63		32	30	44
5.188	47	50	56		70	81	60		29	42	41
5.322	40	42	53		56	60	55		33	37	36
5.46	38	47	50		57	56	50		28	34	31
5.601	52	36	29		65	69	51		37	22	45
5.745	26	44	52		54	60	47		25	32	32
5.894	28	36	35		49	59	44		35	31	24
6.046	34	34	42		46	54	44		22	23	34
6.202	28	25	31		32	42	35		13	21	16
6.363	34	33	29		57	51	41		15	17	28
6.527	29	34	23		37	46	33		22	15	24
6.696	32	21	37		33	43	42		15	20	23
6.869	22	35	33		29	40	36		18	21	25
7.046	23	28	36		34	41	24		18	24	19
7.228	19	23	34		38	33	28		30	15	22
7.415	20	32	31		32	31	31		17	16	21
7.607	21	11	24		26	25	21		20	20	22
7.803	16	19	26		28	33	30		16	9	14
8.005	24	23	22		20	21	21		14	12	14
8.212	23	23	23		17	18	21		12	11	17
8.424	15	23	23		22	24	18		12	11	25
8.642	17	17	23		26	16	23		11	13	14
8.865	17	8	12		17	23	19		9	16	15
9.094	16	18	16		18	15	11		8	10	16
9.329	17	13	18		9	16	15		9	13	19
9.57	17	18	23		4	14	11		9	10	9
9.817	8	20	12		13	11	8		8	13	13
10.07	13	13	8		11	12	8		7	11	8
10.33	24	18	17		9	9	8		5	14	11
10.6	16	11	9		12	10	6		6	7	9
10.87	15	9	16		11	11	6		10	9	8
11.15	8	18	11		9	6	11		8	6	6
11.44	14	11	16		13	11	4		6	8	5
11.74	5	9	8		11	5	9		7	7	9
12.04	14	14	6		5	12	6		6	6	9
12.35	14	15	11		4	9	9		5	6	13
12.67	4	9	11		2	9	6		9	3	9
13	11	11	9		7	9	2		2	5	3
13.33	11	9	5		5	5	7		5	5	6
13.68	7	9	9		0	5	5		5	6	4
14.03	10	8	5		7	2	6		6	4	4
14.39	6	12	8		4	4	4		2	4	5
14.77	7	2	4		6	2	1		5	1	4
15.15	5	10	8		4	4	5		2	3	6
15.54	7	8	2		4	5	4		3	4	6
15.94	4	8	9		4	1	6		2	0	4
16.35	8	5	7		2	5	5		5	2	5
16.77	6	5	3		1	4	0		1	1	1
17.21	3	5	9		2	0	4		0	4	1
17.65	10	7	7		3	7	2		1	0	3
18.11	2	9	4		3	3	2		5	3	3
18.58	5	6	4		4	2	1		3	3	4
19.06	12	0	6		1	1	2		1	1	9
19.55	6	5	7		1	0	1		1	6	4
20.05	6	5	4		1	2	3		2	2	2
20.57	7	4	7		1	3	1		5	1	4
21.1	7	5	7		0	1	2		0	3	2
21.65	4	5	7		0	5	3		1	0	2
22.21	6	7	5		1	2	0		1	0	4
22.78	8	3	4		1	1	1		1	1	3
23.37	0	4	5		2	0	1		2	2	3
23.98	7	6	1		3	1	1		2	1	4
24.6	2	6	1		2	2	1		0	4	2
25.23	4	2	5		0	1	1		1	0	1
25.88	2	0	2		3	1	0		2	2	0
26.55	1	2	1		3	0	0		1	2	1
27.24	3	6	5		1	0	0		1	1	1
27.94	0	3	5		2	0	0		1	2	2
28.66	2	3	2		1	1	0		0	0	0
29.4	2	1	3		1	0	0		1	0	1
30.16	1	2	1		2	0	1		1	3	0
30.94	4	1	3		0	0	1		2	0	0
31.74	4	1	3		1	0	0		3	1	4
32.56	1	2	2		1	0	0		3	2	0
33.4	4	2	4		0	0	0		1	0	0
34.27	1	1	0		0	0	1		0	1	1
35.15	6	1	4		0	0	0		1	0	0
36.06	1	5	5		0	0	0		0	2	1
36.99	2	2	3		0	0	0		2	0	0
37.95	1	2	3		0	0	1		1	0	0
38.93	5	3	2		1	0	0		0	0	1
39.94	2	1	2		0	0	0		1	0	0
40.97	1	0	2		0	0	0		1	0	1
42.03	4	0	1		1	0	0		0	0	0
43.11	3	2	3		0	0	1		2	1	0
44.23	2	1	3		0	1	0		1	0	0
45.37	2	1	0		0	0	1		0	0	2
46.54	1	3	1		0	0	0		0	1	1
47.74	1	1	3		0	0	1		0	1	3
48.98	0	1	2		0	0	1		0	0	2
50.24	2	2	4		0	0	0		1	0	3
51.54	1	4	2		0	0	0		0	0	1
52.87	1	1	0		0	0	0		0	0	0
54.24	2	0	1		0	0	0		0	1	0
55.64	2	0	0		0	0	0		0	0	0
57.08	1	1	1		0	0	1		0	1	0
58.55	0	0	0		0	0	0		1	0	2
60.07	0	3	2		0	0	0		0	0	1
61.62	1	0	1		0	0	0		0	0	0
63.21	0	0	2		0	0	0		1	0	0
64.84	0	0	1		0	0	0		0	0	1
66.52	1	1	2		0	0	0		0	1	0
68.24	1	0	0		0	0	0		0	1	0
70	1	0	2		0	0	0		0	1	0
71.81	1	0	2		0	0	0		0	0	1
73.67	1	2	3		0	0	0		0	0	0
75.57	1	1	0		0	0	0		0	0	0
77.52	1	0	0		0	0	0		0	0	0
79.53	2	0	1		0	0	0		0	0	0
81.58	1	2	1		0	0	0		1	0	0
83.69	0	1	1		0	0	0		1	0	0
85.85	0	3	2		0	0	0		1	3	0
88.07	0	0	2		0	0	0		0	0	0
90.34	1	1	0		0	0	0		0	0	0
92.68	1	1	0		0	0	0		0	0	0
95.07	0	1	1		0	0	0		0	0	0
97.53	0	1	0		0	0	0		0	0	0
100.1	0	1	0		0	0	0		0	0	0
102.6	0	2	1		0	0	0		0	0	1
105.3	1	3	1		0	0	0		0	0	0
108	0	1	0		0	0	1		0	0	2
110.8	0	0	1		0	0	0		0	0	0
113.7	0	2	1		0	0	0		0	0	1
116.6	1	0	1		0	0	0		0	0	0
119.6	0	2	1		0	0	0		0	0	0
122.7	0	2	1		0	0	0		2	0	1
125.9	0	0	0		0	0	0		0	0	0
129.1	0	0	0		0	0	0		0	0	0
132.5	1	0	1		0	0	0		0	0	0
135.9	0	1	1		0	0	0		0	0	0
139.4	0	1	0		0	0	0		0	0	0
143	0	1	1		0	0	0		0	0	0
146.7	1	0	0		0	0	0		0	0	0
150.5	0	2	0		0	0	0		0	0	0
154.4	0	0	0		0	0	0		0	2	0
158.4	0	0	0		0	0	0		1	0	0
162.5	1	1	0		0	0	0		0	0	0
166.7	1	3	0		0	0	0		0	0	0
171	0	1	2		0	0	0		0	0	0
175.4	0	1	0		0	0	0		0	0	0
179.9	0	0	0		0	0	0		0	0	0
184.6	2	0	0		0	0	0		1	0	1
189.3	0	0	0		0	0	0		0	0	0
194.2	0	0	0		0	0	0		1	0	0
199.2	0	0	1		0	0	0		1	0	0
204.4	0	0	1		0	0	0		0	0	0
209.7	0	1	0		0	0	0		0	0	0
215.1	0	0	2		0	0	0		0	0	0
220.6	0	0	0		0	0	0		1	0	0
226.3	0	0	0		0	0	0		0	0	0
232.2	0	0	0		0	0	0		0	0	0
238.2	0	0	0		0	0	0		0	0	0
244.3	0	0	0		0	0	0		1	0	1
250.7	0	0	0		0	0	0		0	0	0
257.1	0	0	1		0	0	0		0	0	0
263.8	0	0	0		0	0	0		0	0	0
270.6	0	0	0		0	0	0		0	0	0
277.6	0	1	0		0	0	0		0	0	0
284.8	0	0	0		0	0	0		0	0	0
292.1	0	0	0		0	0	0		0	0	0
299.7	0	0	0		0	0	0		0	0	0
307.4	0	0	0		0	0	0		0	0	0
315.4	0	0	0		0	0	0		0	0	0
323.5	0	0	0		0	0	0		0	0	0
331.9	0	0	1		0	0	0		0	0	0
340.4	0	0	1		0	0	0		0	0	0
349.2	0	1	0		0	0	0		0	0	0
358.3	0	0	0		0	0	0		0	0	0
367.5	0	0	1		0	0	0		0	0	0
377	0	1	0		0	0	0		0	0	0
386.8	0	0	0		0	0	0		1	0	0
396.7	0	1	0		0	0	0		0	0	0
407	0	0	0		0	0	0		0	0	0
417.5	0	0	0		0	0	0		0	0	0
428.3	0	1	0		0	0	0		0	0	0
439.4	0	0	0		0	0	0		0	0	1
450.7	0	0	0		0	0	0		0	0	0
462.4	0	0	0		0	0	0		0	0	0
474.3	1	0	0		0	0	0		0	0	0
486.6	0	0	0		0	0	0		0	0	0
499.1	0	0	0		0	0	0		0	0	0
512	0	0	0		0	0	0		0	0	0
525.3	0	0	0		0	0	0		0	0	0
538.8	0	0	0		0	0	0		0	0	0
552.8	0	1	0		0	0	0		0	0	0
567.1	0	0	0		0	0	0		0	0	0
581.7	0	0	0		0	0	0		0	0	0
596.7	0	0	0		0	0	0		0	0	0
612.2	0	0	0		0	0	0		0	0	0
628	0	0	0		0	0	0		0	0	0
644.2	0	0	0		0	0	0		0	0	0
660.8	0	0	0		0	0	0		0	0	0
677.9	0	0	0		0	0	0		0	0	0
695.4	0	0	0		0	0	0		0	0	0
713.4	0	0	0		0	0	0		0	0	0
731.8	0	0	0		0	0	0		0	0	0
750.8	0	0	0		0	0	0		0	0	0
770.2	0	0	0		0	0	0		0	0	0
790.1	0	0	0		0	0	0		0	0	0
810.5	0	0	0		0	0	0		0	0	0
831.4	0	0	0		0	0	0		0	0	0
852.9	0	0	0		0	0	0		0	0	0
874.9	0	0	0		0	0	0		0	0	0
897.5	0	0	0		0	0	0		0	0	0
920.7	0	0	0		0	0	0		0	0	0
944.5	0	0	0		0	0	0		0	0	0
968.9	0	0	0		0	0	0		0	0	0
994	0	0	0		0	0	0		0	0	0
1020	0	0	0		0	0	0		0	0	0
1046	0	0	0		0	0	0		0	0	0
1073	0	0	0		0	0	0		0	0	0
1101	0	0	0		0	0	0		0	0	0
1129	0	0	0		0	0	0		0	0	0
1158	0	0	0		0	0	0		0	0	0
1188	0	0	0		0	0	0		0	0	0
1219	0	0	0		0	0	0		0	0	0
1251	0	0	0		0	0	0		0	0	0
1283	0	0	0		0	0	0		0	0	0
1316	0	0	0		0	0	0		0	0	0
1350	0	0	0		0	0	0		0	0	0
1385	0	0	0		0	0	0		0	0	0
1421	0	0	0		0	0	0		0	0	0
1457	0	0	0		0	0	0		0	0	0
1495	0	0	0		0	0	0		0	0	0
1534	0	0	0		0	0	0		0	0	0
1573	0	0	0		0	0	0		0	0	0
1614	0	0	0		0	0	0		0	0	0
1656	0	0	0		0	0	0		0	0	0
1698	0	0	0		0	0	0		0	0	0
1742	0	0	0		0	0	0		0	0	0
1787	0	0	0		0	0	0		0	0	0
1833	0	0	0		0	0	0		0	0	0
1881	0	0	0		0	0	0		0	0	0
1929	0	0	0		0	0	0		0	0	0
1979	0	0	0		0	0	0		0	0	0
2030	0	0	0		0	0	0		0	0	0
2083	0	0	0		0	0	0		0	0	0
2137	0	0	0		0	0	0		0	0	0
2192	0	0	0		0	0	0		0	0	0
2249	0	0	0		0	0	0		0	0	0
2307	0	0	0		0	0	0		0	0	0
2366	0	0	0		0	0	0		0	0	0
2427	0	0	0		0	0	0		0	0	0
2490	0	0	0		0	0	0		0	0	0
2555	0	0	0		0	0	0		0	0	0
2621	0	0	0		0	0	0		0	0	0
2688	0	0	0		0	0	0		0	0	0
2758	0	0	0		0	0	0		0	0	0
2829	0	0	0		0	0	0		0	0	0
2902	0	0	0		0	0	0		0	0	0
2977	0	0	0		0	0	0		0	0	0
3054

## Sheet: Fig. 4e
FtsZ-Ypet intensities of individual Z-rings in the SS12, each "Mean" column represents the mean fluorescence intensity of on Z-ring over time
Time (min)	Mean(A)	Mean(A-1)	Mean(A-2)	Mean(A-3)	Mean(A-4)	Mean(A-5)	Mean(A-6)	Mean(A-7)	Mean(A-8)	Mean(A-9)	Mean(A-10)	Mean(A-11)	Mean(A-12)	Mean(A-13)	Mean(A-14)	Mean(A-15)	Mean(A-16)	Mean(A-17)	Mean(A-18)	Mean(A-19)	Mean(A-20)	Mean(A-21)	Mean(A-22)	Mean(A-23)	Mean(A-24)	Mean(A-25)	Mean(A-26)	Mean(A-27)	Mean(A-28)	Mean(A-29)	Mean(A-30)	Mean(A-31)	Mean(A-32)	Mean1	Mean2	Mean3	Mean4	Mean5	Mean6	Mean7	Mean8	Mean9	Mean10	Mean11	Mean12	Mean13	Mean14	Mean15	Mean16
0	46.36	0	0	0	0	16.632	0	16.833	0	0	226.627	0	0	0	0	0	0	0	0	0	0	0	0	0	1.463	0	0	0	0	0	0	0	0	37.606	0	0	0	2.156	0	0	0	0	6.785	4.506	0	0	0	0	0
10	0	0	15.249	0	0	0	46.365	1.424	0	0	230.878	0	8.854	0	0	0	4.315	0	0	0	0	0	0	0	0	0	0	0	0	0	0	0	0	13.387	2.179	0	4.469	0	2.166	2.251	6.624	33.74	0	2.199	0	0	0	34.118	9.063
20	63.185	0	0	0	0	5.736	19.891	35.226	2.883	0	64.505	0	10.299	0	0	0	11.701	4.513	0	5.79	0	0	0	0	0	5.86	0	0	7.481	0	0	0	0	42.232	2.187	43.444	0	13.773	58.332	20.163	62.948	14.346	58.796	6.647	0	0	29.183	6.83	57.997
30	0	0	0	0	0	1.445	2.978	44.902	12.053	10.561	5.79	1.411	0	18.09	10.292	7.453	0	0	0	7.241	0	10.421	15.383	2.948	0	2.886	0	0	22.49	0	0	11.928	0	62.423	167.24	101.622	116.69	152.397	135.773	168.759	134.496	160.347	88.025	118.313	148.466	95.538	154.32	159.009	150.286
40	0	0	0	0	18.727	38.565	0	21.108	0	12.07	24.984	0	5.814	18.001	19.836	0	7.204	42.288	1.448	15.288	0	7.281	4.436	33.801	56.015	18.507	5.856	7.284	16.676	17.68	0	21.278	4.341	96.467	294.068	130.609	198.213	192.667	112.353	177.643	123.455	291.457	136.216	183.836	141.791	140.004	153.394	113.21	199.964
50	11.652	4.317	13.003	28.338	32.408	16.213	19.421	2.83	0	22.687	83.96	28.269	13.373	17.844	74.424	61.505	46.388	0	4.296	0	7.374	0	51.575	27.204	36.05	34.217	12.503	7.212	20.584	30.365	12.151	82.32	46.698	136.02	343.724	148.328	247.846	96.927	159.47	184.438	158.47	322.365	134.303	300.875	87.489	290.397	202.405	152.466	308.232
60	0	0	17.455	80.188	108.702	130.398	64.456	4.309	0	84.411	133.337	16.205	99.893	64.847	201.024	51.84	98.316	42.555	8.849	44.429	0	70.221	169.863	67.773	147.484	83.064	27.118	61.019	122.712	1.437	58.091	106.392	80.808	211.862	320.745	164.209	196.738	254.933	171.181	184.094	185.047	296.848	144.179	303.267	122.639	293.767	251.919	109.005	287.283
70	0	22.321	86.694	75.314	113.183	141.502	114.957	62.413	0	134.026	192.833	46.724	104.969	118.025	67.26	180.075	129.77	75.917	5.749	140.218	0	130.741	157.102	99.777	211.934	92.713	51.536	148.974	168.272	0	135.058	183.155	156.913	210.284	352.352	197.328	227.528	216.774	204.809	161.174	230.357	285.523	114.774	301.88	161.691	279.026	318.047	186.697	219.143
80	0	7.259	128.581	135.888	124.309	97.16	75.693	141.136	0	146.173	148.555	69.404	108.663	166.736	98.457	119.109	175.435	67.805	0	233.389	0	165.758	91.941	120.206	170.495	100.695	73.917	153.597	186.452	0	236.22	177.821	194.397	279.589	334.153	197.427	246.417	176.602	238.575	214.831	194.249	313.895	176.408	264.875	229.233	273.765	248.74	229.255	297.024
90	7.243	102.165	122.431	140.252	111.201	112.263	79.396	149.359	58.803	142.248	210.909	124.024	142.102	201.141	112.414	125.656	198.2	89.663	23.477	190.367	0	198.805	161.308	170.413	131.039	90.37	128.745	149.817	173.47	0	262.632	264.919	222.459	193.56	387.145	146.83	260.092	235.4	146.673	203.416	167.481	315.79	186.549	269.988	170.777	235.437	320.998	161.543	277.171
100	0	139.236	41.145	173.157	133.46	131.09	70.387	155.247	98.049	113.598	164.191	178.616	115.595	111.349	120.299	154.853	117.964	85.928	123.761	99.055	0	217.656	144.112	188.499	207.28	54.074	145.656	138.041	178.807	0	223.357	234.141	266.447	214.124	274.413	144.93	259.007	265.678	179.634	202.012	240.554	246.473	191.187	297.926	179.073	232.881	271.152	244.346	284.671
110	2.865	190.639	100.153	166.105	119.111	132.875	147.97	113.946	184.016	131.654	156.155	258.919	117.17	131.418	182.464	122.628	163.93	157.444	129.965	105.846	0	221.911	192.38	157.347	197.974	89.114	162.197	147.818	223.244	0	237.866	256.075	262.256	177.126	231.486	203.183	95.575	262.695	208.056	242.096	143.006	236.781	155.138	239.056	141.907	223.511	254.594	230.93	240.521
120	0	70.395	86.32	139.129	119.153	60.751	92.947	102.971	93.834	44.693	218.302	177.338	71.951	97.032	187.609	127.444	135.018	95.476	118.481	56.35	0	164.809	178.306	161.004	144.972	111.524	80.986	118.057	206.407	0	226.784	252.54	237.65	155.82	228.426	138.129	167.873	217.328	181.557	139.836	175.675	198.092	108.369	282.333	106.815	249.59	192.499	231.969	308.405
130	0	97.58	126.423	127.514	160.307	82.973	135.52	62.555	92.477	106.431	189.844	154.381	134.773	131.746	180.267	134.488	196.683	125.821	56.523	183.699	0	167.505	191.019	131.887	244.583	116.547	77.726	166.02	224.692	0	193.547	275.217	231.207	165.145	180.75	94.752	143.121	248.963	131.765	84.485	143.514	122.41	120.888	213.592	207.634	121.295	227.353	152.858	242.282
140	0	58.682	81.014	79.206	80.276	67.472	62.808	128.707	0	76.71	176.258	144.079	68.011	79.288	139.321	72.425	155.649	79.259	1.449	196.138	0	78.09	152.8	94.01	202.55	40.697	83.295	156.37	157.52	0	210.987	188.343	152.098	179.686	168.14	145.858	133.163	166.842	85.894	107.022	49.064	201.212	59.068	227.229	151.707	126.826	210.306	98.697	192.379
150	39.247	103.807	160.906	149.711	124.584	109.614	158.35	132.275	90.668	127.152	208.804	128.08	155.503	108.421	196.437	82.47	192.722	129.417	95.334	139.534	0	191.23	148.531	91.157	213.481	52.937	96.908	133.289	239.636	0	234.718	242.07	229.901	167.31	137.983	147.769	162.341	78.825	38.559	6.556	28.309	91.123	105.415	244.057	132.091	88.865	126.178	17.865	129.436
160	0	0	66.835	9.214	94.818	31.846	0	112.129	0	23.76	123.701	111.074	14.904	64.368	94.94	57.266	89.024	31.479	0	37.673	0	33.465	106.617	68.556	119.978	11.705	47.909	96.815	120.8	0	156.645	167.32	154.225	184.107	20.581	115.443	84.19	6.912	82.986	59.206	20.332	180.391	111.634	157.925	100.647	143.819	91.108	33.895	126.821
170	15.1	82.564	151.219	113.128	59.41	152.599	151.885	151.502	1.424	187.086	168.96	183.743	111.945	95.898	147.018	20.558	154.306	147.464	74.843	107.41	0	194.138	81.28	122.181	166.553	71.877	36.264	160.462	224.203	0	232.626	205.031	171.23	227.697	105.207	98.207	60.127	0	0	29.461	20.555	66.153	91.701	122.673	135.091	0	83.921	54.025	29.197
180	38.488	35.303	147.538	106.477	88.018	135.045	149.21	40.603	25.598	147.541	127.55	166.291	61.366	125.488	126.717	49.45	169.601	154.551	62.249	134.513	0	102.794	172.054	0	186.507	24.233	28.66	68.065	184.088	0	177.288	261.885	160.609	278.384	41.019	0	39.892	13.71	18.648	0	23.7	98.224	25.723	169.793	30.037	124.966	20.934	64.232	53.131
190	0	59.755	57.435	52.592	111.94	13.692	65.23	165.946	0	110.101	121.105	129.577	20.958	81.354	133.436	0	160.313	1.418	13.459	10.109	0	105.013	139.946	1.411	206.419	29.74	99.581	41.563	192.522	0	110.869	154.082	44.703	291.579	42.43	0	0	0	0	44.041	0	37.454	62.515	103.314	29.557	130.063	41.337	60.76	50.6
200	16.316	62.929	88.974	50.236	78.421	90.542	83.757	115.127	0	126.253	156.596	64.088	75.047	46.495	145.284	61.328	120.13	88.345	62.452	42.318	7.341	124.787	56.967	23.232	187.113	0	13.868	104.341	198.623	0	171.802	89.228	59.703	243.02	69.157	24.318	71.684	58.064	0	0	0	11.16	30.17	83.332	2.214	109.282	33.629	30.032	78.41
210	38.449	7.385	96.362	92.928	58.35	77.642	82.209	45.695	52.942	80.208	77.775	60.423	73.474	70.224	117.483	49.818	99.135	127.696	75.419	1.448	0	103.244	1.525	81.931	125.33	42.151	0	89.909	148.172	0	179.356	85.332	91.553	73.931	11.424	58.591	93.769	25.165	0	20.214	0	26.618	63.832	15.569	22.994	59.639	2.208	0	78.377
220	5.779	45.002	76.724	109.302	14.67	62.612	55.25	84.565	0	98.166	132.742	71.545	56.185	55.266	108.775	5.868	27.81	168.059	76.837	0	0	87.206	53.591	59.836	103.508	0	14.79	57.868	147.203	0	174.326	87.602	68.529	88.282	0	0	137.71	53.224	0	4.704	27.983	23.243	43.425	37.457	28.086	101.251	15.773	43.666	121.746
230	17.924	15.523	64.324	102.61	29.186	56.397	46.655	53.652	49.625	100.44	98.992	8.773	94.964	69.19	70.656	35.742	45.606	115.256	17.468	48.941	4.75	95.925	57.655	47.708	115.569	0	0	47.771	116.251	0	93.544	87.746	5.915	62.036	0	0	0	2.291	0	58.79	0	60.799	6.757	59.57	28.433	80.455	45.339	120.975	103.002
FtsZ-Ypet intensities of individual Z-rings in the MB180; each "Mean" column represents the mean fluorescence intensity of on Z-ring over time
Time	Mean1	Mean2	Mean3	Mean4	Mean5	Mean6	Mean7	Mean8	Mean9	Mean10	Mean11	Mean12	Mean13	Mean14	Mean15	Mean16	Mean17	Mean18	Mean19	Mean20	Mean21	Mean22	Mean23	Mean24	Mean25	Mean26	Mean27	Mean28	Mean29	Mean30	Mean31	Mean32	Mean33	Mean34	Mean35	Mean36	Mean37	Mean38	Mean39	Mean40	Mean41	Mean42	Mean43	Mean44	Mean45	Mean46	Mean47	Mean48	Mean49
0	0	0	0	0	0	0	1.862	0	0	0	5.941	89.786	38.605	0	3.827	0	0	0	0	0	0	0	0	0	3.861	1.878	0	0	0	0	0	0	0	1.973	3.759	0	44.299	0	0	0	0	0	19.462	0	3.753	23.997	69.742	0	17.817
10	3.709	1.853	0	0	0	0	0	0	0	7.629	61.405	121.644	7.574	14.336	12.03	0	2.039	11.612	1.847	0	0	0	24.426	0	26.308	21.479	0	1.896	0	21.881	0	39.973	0	0	37.108	0	0	0	30.624	7.743	5.854	0	13.15	0	1.921	120.584	127.421	0	81.868
20	0	13.624	7.543	0	0	0	0	11.472	0	0	100.75	122.579	7.927	13.766	9.677	0	0	0	1.915	0	7.591	0	0	1.874	0	35.762	13.151	3.876	0	0	0	23.159	25.486	0	21.626	0	32.653	19.997	27.336	9.727	20.067	0	0	8.042	3.744	129.156	95.99	0	99.976
30	35.187	3.775	72.747	0	54.933	0	9.606	11.428	50.537	0	1.853	188.992	89.489	9.396	0	0	0	20.908	29.042	0	21.179	0	0	12.184	0	51.008	33.721	126.268	0	9.666	0	0	18.385	1.86	112.608	0	27.086	0	29.315	45.054	0	33.526	101.633	17.675	13.89	102.583	83.789	0	42.024
40	47.07	23.314	15.574	5.726	3.852	0	139.026	0	7.996	0	3.731	33.19	96.609	67.59	3.829	1.938	1.857	0	5.79	0	0	63.467	29.545	19.255	0	48.737	51.725	0	15.486	15.624	5.948	0	25.552	0	50.938	0	17.58	0	5.763	94.657	3.903	90.065	23.838	47.808	94.346	29.872	112.229	0	70.931
50	35.198	42.743	33.38	3.847	5.708	60.197	23.924	3.876	42.22	50.012	0	119.875	30.878	8.294	0	38.492	42.948	0	49.739	0	21.325	13.633	24.059	64.27	11.77	0	0	49.24	17.962	0	4.001	20.713	19.086	13.902	17.344	7.997	1.891	13.732	13.381	61.789	0	9.592	1.854	49.916	174.033	86.067	83.826	0	129.215
60	0	0	1.973	13.6	125.046	21.23	0	0	14.944	0	81.464	97.091	0	8.009	7.69	0	0	3.99	0	13.38	0	0	38.262	15.628	7.685	31.002	0	47.628	24.177	64.707	0	5.784	31.826	0	13.603	26.605	2.003	5.788	8.039	66.248	0	37.888	14.465	61.389	147.128	122.803	161.803	5.601	42.42
70	17.215	13.829	48.836	13.418	43.983	35.921	20.839	58.364	87.586	1.876	75.613	29.16	143.426	37.743	25.206	12.057	62.075	36.62	9.481	30.735	3.779	67.828	78.685	126.463	0	58.079	27.829	98.81	43.775	0	0	66.972	87.679	71.968	41.123	21.17	17.515	67.981	46.68	138.461	49.065	13.211	13.299	96.425	21.977	251.287	190.754	86.064	237.202
80	21.51	27.219	1.904	38.707	3.939	16.805	60.981	12.142	26.003	33.955	28.583	174.476	51.197	29.851	5.616	0	13.43	0	3.817	84.369	0	23.512	18.243	38.018	11.671	40.273	0	56.441	58.8	123.207	0	27.047	3.996	35.323	17.19	5.876	1.903	15.699	9.58	148.483	45.261	13.285	32.732	53.707	221.43	89.408	159.498	127.844	116.359
90	54.724	0	9.633	63.729	42.812	21.625	26.205	19.276	76.059	7.453	21.722	141.134	66.069	30.657	7.926	27.435	0	26.042	29.59	45.999	7.757	7.568	48.18	101.169	17.697	55.921	12.012	136.242	83.586	0	0	52.64	5.845	83.143	89.234	41.796	15.475	38.829	65.494	88.058	48.739	46.63	32.216	105.413	184.586	176.63	127.799	126.625	125.043
100	26.487	66.373	170.854	88.169	76.602	74.377	142.237	57.346	254.541	15.839	56.031	359.993	188.03	228.573	31.432	116.624	105.091	93.395	43.961	3.765	15.719	29.245	245.546	297.642	29.394	234.173	32.237	138.567	86.739	41.646	53.668	16.173	127.53	40.22	253.153	58.204	25.619	85.762	161.744	249	135.028	90.811	194.538	343.632	197.171	109.876	232.896	172.604	168.721
110	19.031	34.82	203.322	104.553	192.984	0	146.38	39.665	173.418	3.801	65.098	353.53	246.429	252.064	29.82	43.183	9.38	191.581	74.609	9.688	37.071	0	377.887	336.634	0	321.877	35.444	109.825	271.391	60.872	41.078	91.107	58.05	19.491	273.533	59.933	100.023	147.125	38.147	359.181	106.508	122.235	117.8	448.103	50.239	176.497	321.847	150.994	118.315
120	0	7.864	315.301	107.545	254.103	7.749	316.932	7.808	321.607	0	268.38	341.557	291.422	486.926	11.556	72.5	0	357.443	68.405	0	131.71	0	343.393	237.063	0	436.029	18.148	82.492	339.361	137.747	54.064	151.197	90.554	19.28	284.248	263.448	48.369	184.506	55.972	363.847	98.323	164.167	188.62	328.931	172.168	121.02	428.196	44.748	87.993
130	0	0	434.825	74.838	285.863	0	397.651	27.28	348.681	0	299.158	323.033	267.264	455.415	3.795	119.527	0	433.411	68.036	0	235.568	0	281.064	227.454	0	437.741	0	82.651	421.119	107.258	57.173	182.903	104.317	11.576	344.238	329.458	118.396	223.262	65.496	336.888	207.102	195.621	239.736	355.284	186.028	318.276	459.258	91.443	174.326
140	0	0	381.341	48.715	306.21	0	318.582	5.573	274.615	0	263.018	340.647	252.906	367.252	7.75	136.562	0	395.626	84.791	0	253.726	17.699	282.496	244.378	0	411.658	19.501	66.268	536.654	216.006	0	264.337	28.145	0	399.153	333.103	100.267	193.107	76.532	320.555	163.537	211.869	243.675	285.113	305.809	349.812	483.991	100.419	213.96
150	23.002	0	330.969	47.489	365.467	0	326.914	19.207	321.385	0	312.931	257.057	249.639	337.697	13.581	142.637	0	452.486	50.687	0	208.558	0	294.632	303.916	0	374.723	31.501	121.945	431.033	265.747	15.659	306.518	37.441	11.666	302.593	309.759	39.093	316.81	110.461	328.79	153.623	210.157	267.101	296.656	358.082	416.207	485.174	97.955	145.725
160	0	0	254.082	160.407	450.302	1.848	332.518	58.005	266.045	0	433.013	202.677	205.111	369.009	82.276	100.525	0	445.687	22.951	0	281.004	0	232.319	283.195	0	347.708	20.967	45.819	374.471	268.916	0	386.254	69.593	0	260.581	288.866	24.735	262.078	147.099	309.842	193.937	203.444	210.336	242.562	367.818	357.874	378.997	67.678	232.998
170	0	0	307.157	151.837	414.714	0	300.468	7.621	257.031	0	352.189	221.285	227.074	384.577	1.889	110.316	0	444.291	103.09	0	257.305	0	263.473	283.619	0	354.025	39.712	82.633	336.323	290.67	0	365.707	28.107	42.449	268.173	297.95	26.848	247.276	98.568	326.51	194.305	344.521	230.097	243.409	421.395	455.354	409.782	77.857	249.921
180	0	0	309.972	11.5	376.321	0	269.243	24.432	220.903	0	368.222	203.609	256.397	308.158	0	144.882	0	479.206	0	0	287.442	7.581	262.827	249.102	0	402.729	46.352	160.679	387.137	306.163	0	312.365	37.775	72.828	238.676	302.23	7.64	277.086	75.041	280.593	222.146	259.897	283.642	124.266	451.155	423.291	422.905	82.632	246.347
190	0	35.7	181.158	7.849	235.516	5.696	181.665	19.098	77.6	0	281.439	203.908	198.789	284.478	0	129.684	0	244.422	1.847	1.885	232.041	116.225	170.973	196.501	0	294.785	7.688	170.59	433.986	223.99	0	232.723	0	65.36	187.412	256.102	41.036	169.805	49.079	211.221	112.558	118.619	252.277	152.487	458.218	368.817	299.725	85.667	214.546
200	0	0	206.586	5.892	403.136	0	174.315	3.733	187.748	0	312.13	231.985	216.642	218.68	5.656	153.494	51.16	288.699	0	0	266.24	39.759	186.22	211.669	0	373.053	13.28	217.201	363.079	246.524	13.411	281.433	0	31.185	241.822	289.001	54.408	236.214	48.875	278.222	138.846	278.036	273.899	102.3	456.032	389.649	351.988	125.812	206.433
210	0	3.958	250.831	21.491	432.524	0	263.117	0	158	11.73	254.974	208.553	207.1	210.339	0	55.608	44.139	339.124	1.98	0	267.875	0	135.638	241.394	15.476	296.187	39.099	259.061	278.654	260.338	9.498	314.005	0	61.714	184.173	330.57	27.885	350.827	81.709	196.893	142.048	377.687	238.717	170.311	426.827	351.29	310.536	152.714	106.957
220	0	0	168.145	30.322	459.331	5.758	203.385	11.457	131.377	0	241.904	103.979	248.527	239.591	18.09	103.73	0	366.833	1.898	0	186.665	7.829	161.13	187.938	24.8	255.689	48.18	348.028	248.737	220.821	0	345.705	0	108.545	171.248	280.3	17.517	359.087	39.187	218.43	219.229	309.216	218.615	69.134	422.681	389.491	285.339	191.773	106.815
230	39.285	21.672	144.564	0	334.901	16.074	90.381	61.264	117.143	0	116.104	73.043	121.537	183.356	67.827	1.862	17.271	211.938	48.739	0	58.032	1.876	83.002	126.632	55.565	104.585	17.599	146.914	97.833	181.545	0	273.893	7.509	71.103	98.964	209.5	48.75	245.199	105.869	61.737	141.281	250.766	203.821	100.87	211.383	268.331	202.406	111.364	115.673
[truncated: 256 more columns]

## Sheet: Fig. 4f
Distance (mm) between individual Z-rings in SS12 and MB180, Z-rings in 5 hyphae per strain were analysed
SS12						MB180
Hypha 1	Hypha 2	Hypha 3	Hypha 4	Hypha 5		Hypha 1	Hypha 2	Hypha 3	Hypha 4	Hypha 5
1.105	1.625	1.56	1.495	1.17		2.21	0.975	0.715	1.43	1.17
1.105	2.08	1.04	1.43	0.52		1.56	1.235	0.91	1.17	0.52
1.235	1.495	1.105	1.755	0.195		2.405	0.845	1.69	1.365	0.195
1.365	1.625	1.365	1.365	0.65		2.275	1.3	0.39	1.43	0.65
1.755	1.95	1.04	1.56	0.78		0.715	1.17	1.04	1.69	0.78
1.365	1.82	1.04	1.625	1.69		1.43	0.975	0.78	0.78	1.69
1.3	1.56	1.235	1.365	0.975		2.21	1.17	1.365	0.91	0.975
0.975	1.625	1.3	1.495	0.78		2.47	1.235	1.04	0.975	0.78
2.08	1.43	1.235	1.755	1.17		2.47	0.975	0.585	1.95	1.17
1.235	0.455	1.17	1.495	0.845		2.6	1.17	1.365	1.43	0.845
1.235	1.365	1.495	1.755	0.455		1.95	0.975	1.56	0.975	0.455
1.235	0.325	1.105	1.56	0.91		1.235	1.17	1.43	2.145	0.91
1.43	1.365	2.08	1.56	1.365		1.885	1.365	1.105	1.235	1.365
1.365	1.3	1.17	1.43	1.43		2.73	0.65	1.04	0.975	1.43
1.365	1.82	0.975	1.625	1.56		1.365	0.585	0.52	1.3	1.56
1.43	1.755	0.845	1.82	2.275		1.235	1.04	1.105	1.105	2.275
1.17	1.82	0.91	1.625	1.04		2.275	1.17	0.91	1.69	1.04
0.975	1.69	0.975	1.625	0.715		3.315	0.975	0.585	1.235	0.715
2.275	1.43	1.69	1.625	0.975		0.845	0.585	0.845		0.975
1.3	1.3		1.495	1.3		1.69	0.78	0.455		1.3
1.625	1.56		1.365	1.755		2.73	1.56	0.52		1.755
1.56	1.105		1.69	0.975		1.105	0.78	1.235		0.975
1.43	1.495		1.56	0.78		0.91	1.235	1.365		0.78
1.17	1.495		1.04	1.235		0.78	0.715	1.625		1.235
1.04	1.625		1.235	1.365		0.78	1.04	1.365		1.365
1.495	1.625		1.365	0.78		2.86	0.65	1.755		0.78
1.885	1.43		1.43	1.235		1.17	1.365	1.365		1.235
1.105	1.43		1.755	1.105		2.275	1.69	1.56		1.105
1.43	1.495		1.235	0.585		2.145	0.975	1.495		0.585
2.145	1.43		1.17	1.56		1.04	0.91	1.495		1.56
	1.365		1.365	1.69		1.04	2.015	0.91		1.69
	1.69		1.56	1.625		2.405	1.365	1.3		1.625
	1.82		1.105	1.43		1.43	1.04	1.495		1.43
	1.69		1.3	1.3		1.755	0.78	1.885		1.3
	1.43		1.56	2.015		1.885	1.235			2.015
	1.625		1.495	1.56		1.365	1.365			1.56
	1.495		1.235	1.17		1.885	0.975			1.17
	1.43		1.3	1.3		2.73	1.04			1.3
	1.365		1.43	0.845		0.78	1.235			0.845
	1.365		1.69	0.91		1.17	0.91			0.91
	1.17		1.43			2.145	1.04
	1.235		1.69			0.91	0.91
	1.625		1.365			0.975	1.17
	1.365		1.365			0.845	1.625
	1.235		1.625			0.78	0.975
	1.69					0.975	1.365
	1.625					1.56	0.585
	1.69					1.235	1.105
	1.82					1.495	2.08
	1.43					1.625	1.365
	1.625					3.575	1.105
	1.625					0.975	0.78
	1.885					1.95	0.78
						1.365	0.845
						1.105	1.105
						2.08	0.65
						1.105	0.52
						1.17	1.04
						1.95	0.715
						1.235	0.715
						1.04	0.845
						1.495	0.91
						4.03	1.43
						1.365	0.975
						2.925	1.17
						1.885	0.91
						1.365	1.04
						2.665	1.43
						2.145	0.91
						1.69	2.015
						4.745	1.625
							1.105
							3.12
							2.73
							1.885
							0.845
							2.535
							1.04
							1.56
							0.91
							1.365
							1.95
							1.04
							1.105
							2.08
							4.03
							2.21
							0.975
							0.91
							1.755
							4.355
							1.885
							5.915
							1.755

## Sheet: Fig. 4g
Width (mm) of individual Z-rings in SS12 and MB180, Z-rings in 5 hyphae per strain were analysed
SS12						MB180
Hypha 1	Hypha 2	Hypha 3	Hypha 4	Hypha 5		Hypha 1	Hypha 2	Hypha 3	Hypha 4	Hypha 5
0.39	0.52	0.325	0.455	0.455		0.52	0.455	0.325	0.455	0.715
0.455	0.78	0.455	0.39	0.585		0.585	0.39	0.26	0.52	0.715
0.39	0.39	0.455	0.325	1.17		0.585	0.325	0.325	0.65	0.325
0.455	0.455	0.455	0.39	1.235		0.52	0.39	0.26	0.585	0.78
0.455	0.455	0.39	0.455	0.52		0.65	0.39	0.325	0.585	0.325
0.39	0.455	0.39	0.39	0.52		0.65	0.52	0.455	0.455	0.715
0.39	0.39	0.39	0.455	0.52		0.52	0.39	0.325	0.52	1.235
0.39	0.39	0.455	0.455	0.585		0.52	0.325	0.455	0.585	0.455
0.455	0.455	0.39	0.39	0.455		0.39	0.52	0.39	2.34	0.52
0.52	0.325	0.455	0.455	0.455		0.65	0.39	0.39	0.715	2.145
0.52	0.325	0.52	0.455	0.52		0.455	0.455	0.455	0.65	0.455
0.39	0.715	0.39	0.52	1.105		0.52	0.39	0.52	0.52	0.39
0.39	0.78	0.455	0.455	0.52		0.52	0.585	0.39	0.65	0.39
0.455	0.39	0.52	0.455	0.52		0.585	0.455	0.52	0.715	0.325
0.455	0.455	0.455	0.455	0.52		0.78	0.975	0.91	0.845	0.39
0.455	0.65	0.455	0.39	0.455		0.65	1.04	0.39	0.585	0.455
0.455	0.39	0.39	0.455	0.455		0.585	0.455	0.585	0.52	0.65
0.39	0.52	0.455	0.455	0.52		0.585	0.455	0.39	0.455	0.39
0.455	0.455	0.65	0.52	0.52		0.585	0.455	0.39	0.52	0.39
0.455	0.455	0.52	0.52	0.52		0.585	0.455	0.39	0.585	0.845
0.52	0.455		0.52	0.52		0.585	0.455	1.69	0.585	0.845
0.455	0.39		0.52	0.52		0.715	0.455	0.455	0.52	0.65
0.52	0.39		0.52	0.455		0.52	0.52	0.52		0.52
0.39	0.39		0.455	0.39		0.65	0.52	0.455		0.39
0.455	0.455		0.455	0.455		1.365	0.455	0.39		0.52
0.52	0.455		0.455	0.65		0.715	0.325	0.455		0.39
0.52	0.52		0.455	0.585		0.78	0.455	0.455
0.52	0.455		0.52	0.455		0.715	0.52	0.52
0.585	0.52		0.52	0.455		0.585	0.52	0.585
0.52	0.455		0.455	0.52		0.52	0.52	0.455
0.26	0.455		0.455	0.39		0.585	0.52	0.455
	0.455		0.65	0.585		0.585	0.585	0.52
	0.455		0.455	0.52		0.455	0.52	0.52
	0.455		0.455	0.585		0.52	0.585	0.455
	0.455		0.455	0.52		0.52	0.585	0.39
	0.52		0.52	0.52		0.52	0.585
	0.65		0.455	0.52		0.585	0.65
	0.585		0.455	0.52		0.585	0.455
	0.39		0.52	0.52		0.585	0.39
	0.455		0.455	0.52		0.52	0.39
	0.455		0.52	0.39		0.52	0.325
	0.455		0.455			0.455	0.325
	0.39		0.455			0.52	0.39
	0.39		0.455			0.585	0.39
	0.455		0.455			0.585	0.455
	0.455		0.585			0.585	0.39
	0.455					0.52	0.78
	0.52					0.585	0.325
	0.52					0.455	0.39
	0.455					0.455	0.39
	0.455					0.455	0.455
	0.455					0.52	0.39
	0.52					0.39	0.39
	0.39					0.52	0.455
						0.455	0.585
						0.455	0.455
						0.585	1.105
						0.585	0.455
						0.52	0.455
						0.455	0.325
						0.52	0.455
						0.52	0.39
						0.455	0.39
						0.52	0.52
						0.585	0.52
						0.52	0.455
						0.585	0.455
						0.65	0.52
						0.585	0.455
						0.52	0.39
						0.585	0.585
						0.585	0.455
							0.39
							0.39
							0.39
							0.325
							0.65
							0.325
							0.455
							0.52
							0.52
							0.52
							0.455
							0.325
							0.455
							0.39
							0.39
							0.39
							0.325
							0.52
							0.39
							0.39
							0.455
							0.39
							0.39

## Sheet: Fig. 5b
gene	logFC	P.Value	adj.P.Val	=-LOG10(p-value)
vnz_02630	6.82963	9.96778e-16	2.73017e-12	11.5638
vnz_33680	4.99214	5.03168e-08	2.75635e-05	4.55966
vnz_14865	4.7314	4.05107e-07	0.000158513	3.79994
vnz_01360	4.7145	3.93458e-07	0.000158513	3.79994
vnz_03795	4.52807	2.04505e-06	0.000466783	3.33088
vnz_00985	4.51189	1.00211e-06	0.00031404	3.50301
vnz_01345	4.42535	3.28777e-06	0.000593665	3.22646
vnz_17170	4.42198	3.46793e-06	0.000593665	3.22646
vnz_28605	4.38283	2.03624e-06	0.000466783	3.33088
vnz_13490	4.37289	6.01571e-06	0.000915391	3.03839
vnz_25260	4.34155	5.83881e-06	0.000915391	3.03839
vnz_19435	4.32989	3.1532e-06	0.000593665	3.22646
vnz_20020	4.27047	1.14394e-05	0.00164908	2.78276
vnz_25265	4.24177	1.29592e-05	0.00177477	2.75086
vnz_14155	4.22732	1.57561e-05	0.00196163	2.70738
vnz_11715	4.16133	1.84961e-05	0.00211086	2.67554
vnz_34150	4.1396	2.42054e-05	0.00265194	2.57644
vnz_06650	4.12144	3.15064e-05	0.00331908	2.47898
vnz_28610	4.10847	0.000130026	0.0101755	1.99245
vnz_24020	4.09866	3.40519e-05	0.00335575	2.47421
vnz_19170	4.07725	1.72155e-05	0.00205014	2.68822
vnz_06590	4.05119	1.54636e-05	0.00196163	2.70738
vnz_07380	4.04705	4.88451e-05	0.00461333	2.33599
vnz_00070	3.97484	7.61933e-05	0.00673205	2.17185
vnz_33850	3.95485	9.08086e-05	0.00777265	2.10943
vnz_26360	3.87165	0.000145558	0.0110745	1.95567
vnz_23575	3.83918	0.000121749	0.0101052	1.99546
vnz_21800	3.80788	5.83711e-05	0.00532928	2.27333
vnz_08875	3.73025	0.000129143	0.0101755	1.99245
vnz_30060	3.72689	0.000283201	0.0184688	1.73356
vnz_12595	3.71761	0.000364019	0.0221566	1.6545
vnz_32195	3.66237	0.000174881	0.0122821	1.91073
vnz_03790	3.64706	0.000160677	0.0118771	1.92529
vnz_03495	3.62689	0.00021012	0.014388	1.842
vnz_33510	3.59933	0.000444175	0.0240058	1.61968
vnz_23645	3.51715	0.00111435	0.0462454	1.33493
vnz_27110	3.51715	0.00111435	0.0462454	1.33493
vnz_12665	3.51715	0.00111435	0.0462454	1.33493
vnz_18665	3.51715	0.00111435	0.0462454	1.33493
vnz_18135	3.48335	0.000510564	0.0258969	1.58675
vnz_07295	3.45349	0.000340514	0.021197	1.67373
vnz_33870	3.44595	0.00103543	0.0462454	1.33493
vnz_15585	3.44266	0.000708426	0.0340417	1.46799
vnz_07375	3.42484	0.000540421	0.0269129	1.57004
vnz_22570	3.40782	0.000453805	0.0240058	1.61968
vnz_08125	3.40643	0.00184587	0.0692581	1.15953
vnz_10895	3.40207	0.000444077	0.0240058	1.61968
vnz_25880	3.39963	0.000463859	0.0240058	1.61968
vnz_06175	3.35679	0.000785992	0.0371178	1.43042
vnz_05765	3.35298	0.00240061	0.0843993	1.07366
vnz_12675	3.33877	0.000885447	0.0411057	1.3861
vnz_35755	3.29712	0.00131275	0.0521103	1.28308
vnz_24490	3.2804	0.00291275	0.0876704	1.05715
vnz_09510	3.2804	0.00291275	0.0876704	1.05715
vnz_28060	3.2804	0.00291275	0.0876704	1.05715
vnz_31205	3.2804	0.00291275	0.0876704	1.05715
vnz_12045	3.2804	0.00291275	0.0876704	1.05715
vnz_31025	3.2804	0.00291275	0.0876704	1.05715
vnz_30035	3.2804	0.00291275	0.0876704	1.05715
vnz_12610	3.2705	0.00273241	0.0876704	1.05715
vnz_31580	3.26722	0.0027394	0.0876704	1.05715
vnz_10120	3.26536	0.00285813	0.0876704	1.05715
vnz_33135	3.24345	0.00114395	0.0467655	1.33007
vnz_14365	3.23976	0.0032138	0.0926589	1.03311
vnz_00980	3.21373	0.0025691	0.0876704	1.05715
vnz_09105	3.2084	0.00378417	0.101616	0.993038
vnz_18960	3.19938	0.000987112	0.0450616	1.34619
vnz_21410	3.19027	0.00456707	0.116909	0.932154
vnz_21015	3.1777	0.00415136	0.108291	0.965407
vnz_08010	3.17232	0.00139246	0.0537175	1.26988
vnz_01580	3.15008	0.00217394	0.0793923	1.10022
vnz_06895	3.13456	0.0013894	0.0537175	1.26988
vnz_11625	3.13278	0.00130869	0.0521103	1.28308
vnz_15180	3.12729	0.00463398	0.117523	0.929878
vnz_29140	3.10584	0.00602907	0.142616	0.845831
vnz_35010	3.10584	0.00602907	0.142616	0.845831
vnz_12495	3.08631	0.00649999	0.149609	0.825042
vnz_22350	3.08581	0.0033765	0.0958325	1.01849
vnz_03815	3.07779	0.00377554	0.101616	0.993038
vnz_20360	3.05874	0.00407889	0.107424	0.968899
vnz_12345	3.05398	0.0073159	0.153774	0.813116
vnz_03930	3.05371	0.0038747	0.103037	0.987007
vnz_24470	3.05272	0.0063259	0.148091	0.829472
vnz_01455	3.05098	0.00639259	0.148384	0.828613
vnz_18150	3.05063	0.00346383	0.0958325	1.01849
vnz_24115	3.04456	0.00280461	0.0876704	1.05715
vnz_21020	3.03707	0.0034382	0.0958325	1.01849
vnz_13235	3.02613	0.00700654	0.152309	0.817275
vnz_02815	3.02613	0.00700654	0.152309	0.817275
vnz_33155	3.02613	0.00700654	0.152309	0.817275
vnz_32935	3.02613	0.00700654	0.152309	0.817275
vnz_12035	3.02613	0.00700654	0.152309	0.817275
vnz_21150	2.99901	0.00492393	0.123731	0.907522
vnz_04890	2.9817	0.00533172	0.131564	0.880864
vnz_36270	2.9754	0.00556667	0.136135	0.86603
vnz_23750	2.96665	0.00351001	0.0961391	1.0171
vnz_32465	2.92584	0.00918176	0.174628	0.757887
vnz_02750	2.91945	0.00686886	0.152309	0.817275
vnz_33160	2.91697	0.00690264	0.152309	0.817275
vnz_34750	2.91406	0.00917289	0.174628	0.757887
vnz_15610	2.90994	0.00829633	0.167086	0.777061
vnz_03235	2.90535	0.00751607	0.153774	0.813116
vnz_33180	2.90535	0.00751607	0.153774	0.813116
vnz_01535	2.90535	0.00751607	0.153774	0.813116
vnz_28770	2.90535	0.00751607	0.153774	0.813116
vnz_00710	2.88453	0.0108026	0.184927	0.733001
vnz_02990	2.8804	0.00864313	0.171547	0.765616
vnz_24450	2.86649	0.00930837	0.174628	0.757887
vnz_17385	2.86244	0.0100868	0.174859	0.757313
vnz_05655	2.86146	0.00584645	0.141712	0.848594
vnz_02175	2.84376	0.0135077	0.209026	0.679799
vnz_33860	2.84376	0.0135077	0.209026	0.679799
vnz_35020	2.84376	0.0135077	0.209026	0.679799
vnz_06030	2.84376	0.0135077	0.209026	0.679799
vnz_23480	2.84376	0.0135077	0.209026	0.679799
vnz_13035	2.84376	0.0135077	0.209026	0.679799
vnz_26730	2.84376	0.0135077	0.209026	0.679799
vnz_22420	2.84376	0.0135077	0.209026	0.679799
vnz_30620	2.84376	0.0135077	0.209026	0.679799
vnz_17535	2.83862	0.00909744	0.174628	0.757887
vnz_07260	2.82159	0.0136391	0.209874	0.678041
vnz_03945	2.78303	0.0107102	0.184499	0.734006
vnz_25525	2.78258	0.012861	0.209026	0.679799
vnz_24970	2.7727	0.0162644	0.22994	0.638386
vnz_01585	2.76783	0.016162	0.22994	0.638386
vnz_05815	2.76435	0.0042147	0.108906	0.962947
vnz_12110	2.74521	0.00919261	0.174628	0.757887
vnz_21835	2.72656	0.0151104	0.224932	0.647949
vnz_03080	2.72408	0.013835	0.211698	0.674283
vnz_11890	2.70711	0.00855904	0.171118	0.766703
vnz_29150	2.70382	0.0146012	0.219336	0.658891
vnz_09475	2.69975	0.0196551	0.265199	0.576429
vnz_24555	2.69832	0.0163703	0.22994	0.638386
vnz_04340	2.69377	0.0179675	0.251087	0.600175
vnz_01025	2.69247	0.0154852	0.226813	0.644332
vnz_05500	2.68817	0.01565	0.228007	0.642052
vnz_11695	2.68094	0.0123202	0.205763	0.686632
vnz_11795	2.67893	0.00925438	0.174628	0.757887
vnz_13410	2.67643	0.0162124	0.22994	0.638386
vnz_33505	2.67643	0.0162124	0.22994	0.638386
vnz_31800	2.67272	0.0146544	0.219336	0.658891
vnz_17220	2.66212	0.0211481	0.282559	0.548891
vnz_05870	2.65091	0.012735	0.209026	0.679799
vnz_11615	2.64734	0.0232238	0.302905	0.518693
vnz_12805	2.63676	0.0110742	0.188399	0.724921
vnz_14685	2.63436	0.0203122	0.272722	0.56428
vnz_17210	2.63359	0.0224521	0.296227	0.528375
vnz_26375	2.63359	0.0224521	0.296227	0.528375
vnz_04815	2.63016	0.0130725	0.209026	0.679799
vnz_21180	2.61144	0.0186667	0.258204	0.588037
vnz_24465	2.60325	0.0261498	0.331594	0.479394
vnz_32445	2.59977	0.0114546	0.193668	0.712943
vnz_07180	2.59471	0.0120749	0.202903	0.692711
vnz_02775	2.58504	0.0251678	0.323636	0.489943
vnz_16490	2.57215	0.0227609	0.298287	0.525365
vnz_05365	2.57191	0.0245367	0.31701	0.498928
vnz_15860	2.55971	0.018395	0.255756	0.592175
vnz_20030	2.55679	0.0191099	0.259255	0.586274
vnz_30055	2.5467	0.0146006	0.219336	0.658891
vnz_16580	2.52102	0.0142611	0.217006	0.663529
vnz_11365	2.51676	0.0293918	0.35572	0.448892
vnz_08445	2.50055	0.0268324	0.336262	0.473323
vnz_25125	2.49076	0.0317132	0.375814	0.425027
vnz_25455	2.48704	0.0191199	0.259255	0.586274
vnz_17730	2.47036	0.0352391	0.400497	0.3974
vnz_10040	2.45799	0.0319696	0.375814	0.425027
vnz_15980	2.45799	0.0319696	0.375814	0.425027
vnz_12560	2.44447	0.0377976	0.421245	0.375465
vnz_11635	2.44346	0.0293684	0.35572	0.448892
vnz_13330	2.43611	0.0258006	0.328687	0.483217
vnz_23795	2.43507	0.0270288	0.336262	0.473323
vnz_22635	2.42864	0.0378336	0.421245	0.375465
vnz_11030	2.42288	0.0335424	0.386529	0.412818
vnz_08490	2.42018	0.0189058	0.258914	0.586844
vnz_01420	2.41543	0.0380903	0.422386	0.374291
vnz_32205	2.4133	0.0335665	0.386529	0.412818
vnz_20540	2.40566	0.0399146	0.430015	0.366517
vnz_22770	2.39571	0.0335866	0.386529	0.412818
vnz_04105	2.38421	0.033438	0.386529	0.412818
vnz_06240	2.37197	0.0440316	0.430015	0.366517
vnz_17195	2.37197	0.0440316	0.430015	0.366517
vnz_03550	2.37176	0.0376438	0.421245	0.375465
vnz_31690	2.36666	0.0270724	0.336262	0.473323
vnz_08780	2.36658	0.0424596	0.430015	0.366517
vnz_14585	2.36158	0.0443367	0.430015	0.366517
vnz_24920	2.36066	0.0450129	0.430015	0.366517
vnz_34710	2.36066	0.0450129	0.430015	0.366517
vnz_28530	2.35175	0.0464991	0.430015	0.366517
vnz_05545	2.3455	0.047097	0.430015	0.366517
vnz_18090	2.34404	0.0358382	0.405623	0.391877
vnz_07510	2.3411	0.0346176	0.396727	0.401509
vnz_12840	2.33868	0.0432699	0.430015	0.366517
vnz_25320	2.33868	0.0432699	0.430015	0.366517
vnz_14725	2.33868	0.0432699	0.430015	0.366517
vnz_21260	2.33868	0.0432699	0.430015	0.366517
vnz_24100	2.33868	0.0432699	0.430015	0.366517
vnz_05705	2.33734	0.0452845	0.430015	0.366517
vnz_26480	2.33669	0.0433679	0.430015	0.366517
vnz_17725	2.32264	0.0483079	0.430015	0.366517
vnz_26720	2.29955	0.0532307	0.430015	0.366517
vnz_14495	2.29609	0.049991	0.430015	0.366517
vnz_17790	2.28596	0.0534146	0.430015	0.366517
vnz_24035	2.28339	0.0548103	0.430015	0.366517
vnz_32490	2.28339	0.0548103	0.430015	0.366517
vnz_26250	2.28339	0.0548103	0.430015	0.366517
vnz_12565	2.28339	0.0548103	0.430015	0.366517
vnz_22415	2.28339	0.0548103	0.430015	0.366517
vnz_26950	2.28339	0.0548103	0.430015	0.366517
vnz_09055	2.28339	0.0548103	0.430015	0.366517
vnz_16005	2.28339	0.0548103	0.430015	0.366517
vnz_07655	2.28339	0.0548103	0.430015	0.366517
vnz_07310	2.28339	0.0548103	0.430015	0.366517
vnz_27375	2.28339	0.0548103	0.430015	0.366517
vnz_35050	2.28339	0.0548103	0.430015	0.366517
vnz_20800	2.28339	0.0548103	0.430015	0.366517
vnz_17250	2.28339	0.0548103	0.430015	0.366517
vnz_03575	2.28339	0.0548103	0.430015	0.366517
vnz_31175	2.28339	0.0548103	0.430015	0.366517
vnz_26390	2.28339	0.0548103	0.430015	0.366517
vnz_28765	2.28339	0.0548103	0.430015	0.366517
vnz_22055	2.28339	0.0548103	0.430015	0.366517
vnz_13790	2.28339	0.0548103	0.430015	0.366517
vnz_22765	2.28339	0.0548103	0.430015	0.366517
vnz_33725	2.28339	0.0548103	0.430015	0.366517
vnz_14410	2.28339	0.0548103	0.430015	0.366517
vnz_00365	2.28339	0.0548103	0.430015	0.366517
vnz_19035	2.28339	0.0548103	0.430015	0.366517
vnz_00475	2.28339	0.0548103	0.430015	0.366517
vnz_08925	2.28339	0.0548103	0.430015	0.366517
vnz_14320	2.28339	0.0548103	0.430015	0.366517
vnz_16805	2.28339	0.0548103	0.430015	0.366517
vnz_31400	2.28339	0.0548103	0.430015	0.366517
vnz_17290	2.28339	0.0548103	0.430015	0.366517
vnz_31270	2.28339	0.0548103	0.430015	0.366517
vnz_36155	2.28339	0.0548103	0.430015	0.366517
vnz_23280	2.28339	0.0548103	0.430015	0.366517
vnz_21220	2.28339	0.0548103	0.430015	0.366517
vnz_25700	2.28339	0.0548103	0.430015	0.366517
vnz_31230	2.28339	0.0548103	0.430015	0.366517
vnz_36005	2.28339	0.0548103	0.430015	0.366517
vnz_18680	2.28339	0.0548103	0.430015	0.366517
vnz_05035	2.28339	0.0548103	0.430015	0.366517
vnz_31560	2.28339	0.0548103	0.430015	0.366517
vnz_34420	2.28339	0.0548103	0.430015	0.366517
vnz_15695	2.28339	0.0548103	0.430015	0.366517
vnz_32520	2.28339	0.0548103	0.430015	0.366517
vnz_31360	2.28339	0.0548103	0.430015	0.366517
vnz_16870	2.28339	0.0548103	0.430015	0.366517
vnz_03675	2.28339	0.0548103	0.430015	0.366517
vnz_09795	2.28339	0.0548103	0.430015	0.366517
vnz_34250	2.28339	0.0548103	0.430015	0.366517
vnz_12700	2.28339	0.0548103	0.430015	0.366517
vnz_06595	2.28339	0.0548103	0.430015	0.366517
vnz_00885	2.28339	0.0548103	0.430015	0.366517
vnz_32930	2.28339	0.0548103	0.430015	0.366517
vnz_07920	2.28339	0.0548103	0.430015	0.366517
vnz_22370	2.28339	0.0548103	0.430015	0.366517
vnz_13870	2.28193	0.0268352	0.336262	0.473323
vnz_06235	2.28017	0.052519	0.430015	0.366517
vnz_25785	2.27703	0.0450982	0.430015	0.366517
vnz_29645	2.26236	0.0517376	0.430015	0.366517
vnz_11505	2.25866	0.0578015	0.448494	0.348244
vnz_01015	2.2486	0.0549489	0.430015	0.366517
vnz_01460	2.24211	0.0423769	0.430015	0.366517
vnz_18495	2.2338	0.0615343	0.463002	0.334417
vnz_30345	2.2338	0.0615343	0.463002	0.334417
vnz_04175	2.2338	0.0615343	0.463002	0.334417
vnz_34740	2.2338	0.0615343	0.463002	0.334417
vnz_16650	2.2338	0.0615343	0.463002	0.334417
vnz_03450	2.23232	0.0335453	0.386529	0.412818
vnz_09560	2.22612	0.0594819	0.456361	0.340691
vnz_06150	2.22563	0.0592294	0.455793	0.341232
vnz_14535	2.21868	0.0351174	0.400497	0.3974
vnz_26725	2.21563	0.0641227	0.467107	0.330584
vnz_09335	2.21563	0.0641227	0.467107	0.330584
vnz_22215	2.20192	0.0517431	0.430015	0.366517
vnz_07330	2.19817	0.0429812	0.430015	0.366517
vnz_29005	2.18153	0.0518733	0.430015	0.366517
vnz_23050	2.17835	0.0531794	0.430015	0.366517
vnz_23545	2.17561	0.0632212	0.463002	0.334417
vnz_12590	2.17265	0.0690221	0.494652	0.3057
vnz_04560	2.163	0.0723412	0.501627	0.299619
vnz_05085	2.16284	0.0626357	0.463002	0.334417
vnz_13320	2.16035	0.070613	0.495921	0.304588
vnz_15650	2.15446	0.0508082	0.430015	0.366517
vnz_03720	2.15414	0.058273	0.450875	0.345944
vnz_07440	2.14297	0.0505064	0.430015	0.366517
vnz_04925	2.14226	0.0626273	0.463002	0.334417
vnz_21990	2.13965	0.0510744	0.430015	0.366517
vnz_26370	2.13719	0.0764749	0.515923	0.287415
vnz_11035	2.13568	0.027471	0.338933	0.469886
vnz_10900	2.13333	0.0503639	0.430015	0.366517
vnz_26865	2.1324	0.0497793	0.430015	0.366517
vnz_06580	2.12398	0.0535799	0.430015	0.366517
vnz_28820	2.12146	0.0764209	0.515923	0.287415
vnz_33520	2.12126	0.054706	0.430015	0.366517
vnz_29275	2.11957	0.0525839	0.430015	0.366517
vnz_12530	2.11128	0.0599527	0.457411	0.339693
vnz_25280	2.11067	0.0652881	0.474334	0.323915
vnz_21035	2.10698	0.0781794	0.519741	0.284213
vnz_17770	2.09875	0.0767734	0.516486	0.286941
vnz_16550	2.09857	0.0705229	0.495921	0.304588
vnz_15525	2.0974	0.0619977	0.463002	0.334417
vnz_04725	2.09605	0.0808026	0.530739	0.275119
vnz_25805	2.08924	0.0519163	0.430015	0.366517
vnz_10640	2.08785	0.0631587	0.463002	0.334417
vnz_08475	2.08785	0.0631587	0.463002	0.334417
vnz_03220	2.08785	0.0631587	0.463002	0.334417
vnz_24455	2.07494	0.0691909	0.494652	0.3057
vnz_05340	2.07474	0.0743115	0.506908	0.29507
vnz_31835	2.07445	0.0505171	0.430015	0.366517
vnz_25545	2.07401	0.0568074	0.442033	0.354546
vnz_24110	2.07263	0.0592414	0.455793	0.341232
vnz_28755	2.07159	0.0821926	0.536664	0.270298
vnz_16715	2.0643	0.0703182	0.495921	0.304588
vnz_12105	2.06285	0.0737466	0.505417	0.29635
vnz_26510	2.05935	0.0628938	0.463002	0.334417
vnz_25100	2.05431	0.0845586	0.54883	0.260562
vnz_25535	2.05078	0.0824883	0.536664	0.270298
vnz_11620	2.04909	0.0731471	0.50466	0.297001
vnz_06125	2.04838	0.0776119	0.518486	0.285263
vnz_21190	2.04814	0.0764292	0.515923	0.287415
vnz_04575	2.0422	0.0801773	0.52917	0.276404
vnz_26350	2.03513	0.0700774	0.495921	0.304588
vnz_18830	2.03226	0.0692159	0.494652	0.3057
vnz_28845	2.01663	0.0723124	0.501627	0.299619
vnz_05345	2.00982	0.0985855	0.605439	0.21793
vnz_04160	2.00982	0.0985855	0.605439	0.21793
vnz_25460	2.00982	0.0985855	0.605439	0.21793
vnz_22625	2.00982	0.0985855	0.605439	0.21793
vnz_24750	2.00425	0.092088	0.582515	0.234693
vnz_35890	1.99166	0.0919744	0.582515	0.234693
vnz_00840	1.99016	0.0923299	0.5827	0.234555
vnz_31045	1.98885	0.0792267	0.524159	0.280537
vnz_15270	1.98735	0.0877701	0.564325	0.248471
vnz_19505	1.9871	0.072583	0.502033	0.299268
vnz_17995	1.98291	0.0920304	0.582515	0.234693
vnz_26130	1.98197	0.0700558	0.495921	0.304588
vnz_08850	1.97912	0.0734611	0.505417	0.29635
vnz_34700	1.97247	0.0696908	0.4958	0.304693
vnz_07045	1.97168	0.0769355	0.516486	0.286941
vnz_25680	1.96768	0.071826	0.501627	0.299619
vnz_07840	1.95295	0.101357	0.6136	0.212115
vnz_08330	1.94916	0.0958144	0.597804	0.223442
vnz_04100	1.94916	0.0958144	0.597804	0.223442
vnz_17780	1.94828	0.100574	0.6136	0.212115
vnz_11595	1.94224	0.0814018	0.533396	0.27295
vnz_04645	1.93569	0.0865831	0.559319	0.252341
vnz_13090	1.92617	0.0857223	0.555067	0.255654
vnz_26410	1.92224	0.107414	0.636809	0.195991
vnz_10635	1.91632	0.0907322	0.57929	0.237104
vnz_20515	1.91547	0.109332	0.645387	0.19018
vnz_21785	1.91377	0.0804577	0.529744	0.275934
vnz_12415	1.90927	0.0869405	0.560306	0.251575
vnz_09185	1.89873	0.116064	0.645813	0.189893
vnz_25055	1.89579	0.115579	0.645813	0.189893
vnz_36175	1.89349	0.120991	0.645813	0.189893
vnz_05820	1.89138	0.108433	0.641463	0.192829
vnz_31105	1.88624	0.107029	0.635905	0.196608
vnz_01750	1.88236	0.123535	0.645813	0.189893
vnz_33555	1.88236	0.123535	0.645813	0.189893
vnz_13155	1.87421	0.0257254	0.328687	0.483217
vnz_16775	1.87366	0.110672	0.645813	0.189893
vnz_31120	1.87256	0.116038	0.645813	0.189893
vnz_21725	1.87077	0.053588	0.430015	0.366517
vnz_24495	1.87016	0.111244	0.645813	0.189893
vnz_08885	1.86671	0.0743984	0.506908	0.29507
vnz_34595	1.8665	0.0927528	0.583835	0.23371
vnz_13030	1.85819	0.0965965	0.601313	0.220899
vnz_05615	1.84439	0.11059	0.645813	0.189893
vnz_23950	1.83085	0.1192	0.645813	0.189893
vnz_29450	1.8231	0.103551	0.620626	0.20717
vnz_12670	1.81928	0.0969525	0.602161	0.220287
vnz_02975	1.81156	0.101665	0.6136	0.212115
vnz_09955	1.81071	0.116122	0.645813	0.189893
vnz_31805	1.80993	0.105208	0.627808	0.202173
vnz_34695	1.80181	0.104717	0.626242	0.203258
vnz_16860	1.79812	0.130816	0.645813	0.189893
vnz_21140	1.78856	0.126341	0.645813	0.189893
vnz_19280	1.78706	0.119962	0.645813	0.189893
vnz_08640	1.78408	0.11039	0.645813	0.189893
vnz_03500	1.78189	0.120727	0.645813	0.189893
vnz_13620	1.78172	0.132088	0.645813	0.189893
vnz_23635	1.77406	0.118551	0.645813	0.189893
vnz_16505	1.769	0.134376	0.646847	0.189199
vnz_26290	1.76669	0.126673	0.645813	0.189893
vnz_06645	1.76417	0.114473	0.645813	0.189893
vnz_19840	1.76273	0.133258	0.645813	0.189893
vnz_13890	1.76273	0.133258	0.645813	0.189893
vnz_05790	1.76273	0.133258	0.645813	0.189893
vnz_06855	1.76273	0.133258	0.645813	0.189893
vnz_04895	1.76273	0.133258	0.645813	0.189893
vnz_11440	1.76273	0.133258	0.645813	0.189893
vnz_32515	1.76273	0.133258	0.645813	0.189893
vnz_29405	1.76273	0.133258	0.645813	0.189893
vnz_32750	1.76273	0.133258	0.645813	0.189893
vnz_04065	1.76273	0.133258	0.645813	0.189893
vnz_04060	1.76273	0.133258	0.645813	0.189893
vnz_28855	1.76273	0.133258	0.645813	0.189893
vnz_20545	1.76273	0.133258	0.645813	0.189893
vnz_08975	1.76273	0.133258	0.645813	0.189893
vnz_09180	1.76273	0.133258	0.645813	0.189893
vnz_05195	1.76273	0.133258	0.645813	0.189893
vnz_34905	1.76273	0.133258	0.645813	0.189893
vnz_21620	1.76273	0.133258	0.645813	0.189893
vnz_06955	1.76273	0.133258	0.645813	0.189893
vnz_09085	1.76273	0.133258	0.645813	0.189893
vnz_00725	1.76273	0.133258	0.645813	0.189893
vnz_31935	1.76273	0.133258	0.645813	0.189893
vnz_12040	1.76273	0.133258	0.645813	0.189893
vnz_20710	1.76273	0.133258	0.645813	0.189893
vnz_30670	1.76273	0.133258	0.645813	0.189893
vnz_36610	1.76273	0.133258	0.645813	0.189893
vnz_03545	1.76273	0.133258	0.645813	0.189893
vnz_30415	1.76273	0.133258	0.645813	0.189893
vnz_32835	1.76273	0.133258	0.645813	0.189893
vnz_05255	1.76072	0.0758076	0.515228	0.288
vnz_02480	1.75156	0.148439	0.659387	0.180859
vnz_24935	1.74795	0.150827	0.659387	0.180859
vnz_18045	1.74745	0.122827	0.645813	0.189893
vnz_12055	1.74463	0.132137	0.645813	0.189893
vnz_19095	1.74376	0.138987	0.659387	0.180859
vnz_26465	1.73906	0.145298	0.659387	0.180859
vnz_22745	1.73792	0.134196	0.646847	0.189199
vnz_07760	1.73721	0.145319	0.659387	0.180859
vnz_05375	1.73557	0.132661	0.645813	0.189893
vnz_07275	1.72675	0.159301	0.659387	0.180859
vnz_08720	1.72569	0.13369	0.645813	0.189893
vnz_04760	1.7176	0.153613	0.659387	0.180859
vnz_20170	1.71689	0.160834	0.661	0.179799
vnz_13145	1.70872	0.171146	0.680359	0.167262
vnz_16330	1.70801	0.138228	0.659387	0.180859
vnz_05125	1.70717	0.162101	0.664032	0.177811
vnz_05430	1.70637	0.146668	0.659387	0.180859
vnz_15135	1.70637	0.146668	0.659387	0.180859
vnz_05050	1.70491	0.145127	0.659387	0.180859
vnz_07265	1.69889	0.165332	0.664971	0.177197
vnz_13730	1.69889	0.165332	0.664971	0.177197
vnz_24915	1.69889	0.165332	0.664971	0.177197
vnz_20005	1.69889	0.165332	0.664971	0.177197
vnz_17665	1.69563	0.153566	0.659387	0.180859
vnz_10630	1.69255	0.137031	0.656166	0.182987
vnz_11605	1.69182	0.135285	0.650079	0.187034
vnz_08085	1.6918	0.146603	0.659387	0.180859
vnz_23970	1.68537	0.139722	0.659387	0.180859
vnz_17840	1.67705	0.172449	0.682567	0.165854
vnz_33130	1.67426	0.146297	0.659387	0.180859
vnz_05550	1.66824	0.146185	0.659387	0.180859
vnz_04790	1.66514	0.186553	0.689397	0.161531
vnz_22025	1.66514	0.186553	0.689397	0.161531
vnz_08585	1.66514	0.186553	0.689397	0.161531
vnz_07945	1.66514	0.186553	0.689397	0.161531
vnz_25465	1.66514	0.186553	0.689397	0.161531
vnz_01525	1.66514	0.186553	0.689397	0.161531
vnz_26260	1.66514	0.186553	0.689397	0.161531
vnz_13130	1.66514	0.186553	0.689397	0.161531
vnz_09250	1.66514	0.186553	0.689397	0.161531
vnz_01930	1.66514	0.186553	0.689397	0.161531
vnz_24735	1.66514	0.186553	0.689397	0.161531
vnz_31755	1.66514	0.186553	0.689397	0.161531
vnz_23565	1.66514	0.186553	0.689397	0.161531
vnz_07350	1.66514	0.186553	0.689397	0.161531
vnz_11400	1.66514	0.186553	0.689397	0.161531
vnz_03995	1.66514	0.186553	0.689397	0.161531
vnz_12955	1.66514	0.186553	0.689397	0.161531
vnz_04580	1.66488	0.15767	0.659387	0.180859
vnz_05405	1.66442	0.173285	0.68277	0.165726
vnz_07805	1.66384	0.18863	0.693501	0.158953
vnz_21250	1.6601	0.144435	0.659387	0.180859
vnz_22050	1.65883	0.166974	0.666767	0.176026
vnz_08980	1.65484	0.152018	0.659387	0.180859
vnz_26625	1.65273	0.158464	0.659387	0.180859
vnz_15820	1.65142	0.178102	0.686722	0.163219
vnz_13395	1.64717	0.173748	0.68277	0.165726
vnz_23810	1.64598	0.148678	0.659387	0.180859
vnz_14955	1.64369	0.156325	0.659387	0.180859
vnz_16475	1.64369	0.156325	0.659387	0.180859
vnz_08340	1.63961	0.162441	0.664032	0.177811
vnz_07345	1.63702	0.182917	0.689397	0.161531
vnz_30015	1.63686	0.152818	0.659387	0.180859
vnz_13765	1.63592	0.184105	0.689397	0.161531
vnz_16830	1.63566	0.15413	0.659387	0.180859
vnz_14345	1.63336	0.160966	0.661	0.179799
vnz_22790	1.63281	0.150166	0.659387	0.180859
vnz_08235	1.62883	0.179725	0.689397	0.161531
vnz_00750	1.62724	0.148564	0.659387	0.180859
vnz_14630	1.62724	0.148564	0.659387	0.180859
vnz_22430	1.62724	0.148564	0.659387	0.180859
vnz_18885	1.62724	0.148564	0.659387	0.180859
vnz_29125	1.62724	0.148564	0.659387	0.180859
vnz_27150	1.62724	0.148564	0.659387	0.180859
vnz_22875	1.62724	0.148564	0.659387	0.180859
vnz_27030	1.62724	0.148564	0.659387	0.180859
vnz_04320	1.62724	0.148564	0.659387	0.180859
vnz_19335	1.62724	0.148564	0.659387	0.180859
vnz_06375	1.62724	0.148564	0.659387	0.180859
vnz_25670	1.62724	0.148564	0.659387	0.180859
vnz_09345	1.62724	0.148564	0.659387	0.180859
vnz_04660	1.62724	0.148564	0.659387	0.180859
vnz_11880	1.62635	0.162435	0.664032	0.177811
vnz_29250	1.62415	0.174953	0.68277	0.165726
vnz_26435	1.6224	0.183663	0.689397	0.161531
vnz_09130	1.61792	0.143418	0.659387	0.180859
vnz_06090	1.61592	0.165608	0.665104	0.17711
vnz_18675	1.61516	0.159613	0.659387	0.180859
vnz_14965	1.61475	0.203657	0.72538	0.139434
vnz_17775	1.61475	0.203657	0.72538	0.139434
vnz_08580	1.61311	0.176715	0.68277	0.165726
vnz_23525	1.61304	0.0433098	0.430015	0.366517
vnz_03295	1.61248	0.163718	0.664971	0.177197
vnz_25415	1.61223	0.164663	0.664971	0.177197
vnz_11995	1.60798	0.178262	0.686722	0.163219
vnz_15925	1.60369	0.19809	0.713907	0.146359
vnz_04365	1.59906	0.191756	0.700602	0.154528
vnz_08735	1.59826	0.171976	0.682567	0.165854
vnz_14415	1.59383	0.186759	0.689397	0.161531
vnz_23515	1.59217	0.192096	0.700602	0.154528
vnz_23020	1.58875	0.195268	0.707596	0.150214
vnz_18825	1.58566	0.178637	0.687201	0.162916
vnz_02285	1.58198	0.182954	0.689397	0.161531
vnz_34665	1.5803	0.172307	0.682567	0.165854
vnz_12710	1.57888	0.215262	0.738135	0.131864
vnz_23585	1.57888	0.215262	0.738135	0.131864
vnz_19275	1.57888	0.215262	0.738135	0.131864
vnz_09040	1.57888	0.215262	0.738135	0.131864
vnz_19350	1.57888	0.215262	0.738135	0.131864
vnz_14265	1.57888	0.215262	0.738135	0.131864
vnz_31630	1.57888	0.215262	0.738135	0.131864
vnz_28730	1.57888	0.215262	0.738135	0.131864
vnz_01470	1.57888	0.215262	0.738135	0.131864
vnz_34965	1.57888	0.215262	0.738135	0.131864
vnz_13865	1.57888	0.215262	0.738135	0.131864
vnz_17350	1.57888	0.215262	0.738135	0.131864
vnz_12580	1.57888	0.215262	0.738135	0.131864
vnz_19065	1.57811	0.168715	0.672649	0.172211
vnz_32510	1.57181	0.190019	0.696736	0.156932
vnz_14915	1.57171	0.155321	0.659387	0.180859
vnz_13185	1.57171	0.155321	0.659387	0.180859
vnz_24850	1.57171	0.155321	0.659387	0.180859
vnz_08320	1.57171	0.155321	0.659387	0.180859
vnz_08065	1.57059	0.184252	0.689397	0.161531
vnz_23555	1.55359	0.188261	0.693076	0.159219
vnz_19955	1.55288	0.169937	0.676538	0.169708
vnz_29185	1.55271	0.195306	0.707596	0.150214
vnz_15835	1.55271	0.195306	0.707596	0.150214
vnz_32440	1.55206	0.184559	0.689397	0.161531
vnz_18815	1.54281	0.185297	0.689397	0.161531
vnz_14540	1.54246	0.225811	0.760758	0.118754
vnz_03805	1.54216	0.212366	0.738135	0.131864
vnz_07335	1.53671	0.205883	0.731842	0.135582
vnz_07165	1.53259	0.225525	0.760731	0.118769
vnz_22865	1.52918	0.189853	0.696736	0.156932
vnz_19905	1.52849	0.210409	0.738135	0.131864
vnz_04360	1.51875	0.235374	0.775562	0.110383
vnz_26660	1.51875	0.235374	0.775562	0.110383
vnz_10830	1.51597	0.187434	0.690958	0.160548
vnz_31830	1.51355	0.206006	0.731842	0.135582
vnz_06370	1.50617	0.147404	0.659387	0.180859
vnz_00285	1.50318	0.199071	0.716498	0.144785
vnz_17315	1.5004	0.183078	0.689397	0.161531
vnz_02675	1.49959	0.202082	0.723532	0.140542
vnz_34850	1.49777	0.176737	0.68277	0.165726
vnz_06335	1.49777	0.176737	0.68277	0.165726
vnz_15370	1.49777	0.176737	0.68277	0.165726
vnz_37350	1.49777	0.176737	0.68277	0.165726
vnz_25505	1.49777	0.176737	0.68277	0.165726
vnz_06230	1.49777	0.176737	0.68277	0.165726
vnz_33205	1.49777	0.176737	0.68277	0.165726
vnz_05960	1.49777	0.176737	0.68277	0.165726
vnz_07095	1.49777	0.176737	0.68277	0.165726
vnz_12575	1.49777	0.176737	0.68277	0.165726
vnz_05450	1.49777	0.176737	0.68277	0.165726
vnz_20375	1.49712	0.235496	0.775562	0.110383
vnz_29020	1.49712	0.235496	0.775562	0.110383
vnz_15320	1.49631	0.230968	0.775272	0.110546
vnz_05725	1.49435	0.22008	0.746037	0.12724
vnz_09745	1.48324	0.213301	0.738135	0.131864
vnz_08505	1.48249	0.242979	0.780802	0.107459
vnz_07620	1.48051	0.235132	0.775562	0.110383
vnz_05565	1.47733	0.211797	0.738135	0.131864
vnz_02280	1.47503	0.210989	0.738135	0.131864
vnz_09175	1.46298	0.203365	0.72538	0.139434
vnz_12885	1.46298	0.203365	0.72538	0.139434
vnz_05260	1.46102	0.23504	0.775562	0.110383
vnz_16055	1.46019	0.235443	0.775562	0.110383
vnz_16500	1.45574	0.235758	0.775562	0.110383
vnz_25120	1.45418	0.253969	0.788904	0.102976
vnz_15985	1.45333	0.220442	0.746343	0.127061
vnz_07340	1.45284	0.139495	0.659387	0.180859
vnz_23065	1.4498	0.2468	0.78239	0.106577
vnz_07370	1.44031	0.263777	0.803483	0.0950233
vnz_27370	1.43891	0.244565	0.780802	0.107459
vnz_15170	1.43459	0.220018	0.746037	0.12724
vnz_12585	1.43449	0.217193	0.738997	0.131358
vnz_04130	1.43131	0.266068	0.803483	0.0950233
vnz_09100	1.43131	0.266068	0.803483	0.0950233
vnz_14780	1.43131	0.266068	0.803483	0.0950233
vnz_26590	1.43131	0.266068	0.803483	0.0950233
vnz_22095	1.43131	0.266068	0.803483	0.0950233
vnz_16065	1.43131	0.266068	0.803483	0.0950233
vnz_08100	1.43131	0.266068	0.803483	0.0950233
vnz_04375	1.43018	0.227534	0.76562	0.115987
vnz_20995	1.42739	0.197069	0.712292	0.147342
vnz_34715	1.42677	0.215524	0.738135	0.131864
vnz_17185	1.4191	0.243197	0.780802	0.107459
vnz_05645	1.41753	0.249211	0.785064	0.105095
vnz_27565	1.41626	0.268723	0.809717	0.0916669
vnz_19420	1.40845	0.23514	0.775562	0.110383
vnz_30365	1.40383	0.270357	0.810531	0.0912302
vnz_16350	1.4035	0.249132	0.785064	0.105095
vnz_14525	1.4035	0.249132	0.785064	0.105095
vnz_31820	1.40283	0.239486	0.775562	0.110383
vnz_31780	1.40234	0.232704	0.775562	0.110383
vnz_28780	1.401	0.197843	0.713907	0.146359
vnz_29270	1.39936	0.245078	0.780802	0.107459
vnz_15635	1.39624	0.251865	0.788104	0.103416
vnz_18260	1.39624	0.251865	0.788104	0.103416
vnz_23520	1.39593	0.111779	0.645813	0.189893
vnz_24250	1.39184	0.256875	0.791428	0.101589
vnz_14390	1.39049	0.243027	0.780802	0.107459
vnz_34320	1.38174	0.27392	0.815507	0.0885723
vnz_03395	1.37987	0.254834	0.789178	0.102825
vnz_33175	1.37233	0.26116	0.801924	0.0958666
vnz_31530	1.37233	0.26116	0.801924	0.0958666
vnz_23790	1.37089	0.263118	0.803483	0.0950233
vnz_28815	1.36929	0.218659	0.743061	0.128975
vnz_19075	1.35789	0.272036	0.811465	0.0907305
vnz_06130	1.35781	0.112742	0.645813	0.189893
vnz_15625	1.35757	0.267495	0.806903	0.0931787
vnz_27265	1.35737	0.252258	0.788104	0.103416
vnz_06180	1.35243	0.297241	0.853096	0.0690019
vnz_23310	1.35243	0.297241	0.853096	0.0690019
vnz_07415	1.35243	0.297241	0.853096	0.0690019
vnz_17560	1.34948	0.240399	0.775562	0.110383
vnz_33165	1.34735	0.271116	0.810531	0.0912302
vnz_07315	1.34735	0.271116	0.810531	0.0912302
vnz_01955	1.34735	0.271116	0.810531	0.0912302
vnz_34645	1.34735	0.271116	0.810531	0.0912302
vnz_26415	1.34263	0.283097	0.831085	0.0803546
vnz_32080	1.34154	0.252809	0.788104	0.103416
vnz_06515	1.34101	0.253604	0.788904	0.102976
vnz_06720	1.34052	0.25528	0.789178	0.102825
vnz_14085	1.34052	0.25528	0.789178	0.102825
vnz_04765	1.33243	0.280187	0.824311	0.083909
vnz_18415	1.33189	0.279273	0.823389	0.0843952
vnz_21660	1.3304	0.249363	0.785064	0.105095
vnz_06805	1.32921	0.283526	0.831454	0.0801616
vnz_29070	1.32898	0.256353	0.791428	0.101589
vnz_32830	1.32263	0.258027	0.794085	0.100133
vnz_24460	1.32013	0.256726	0.791428	0.101589
vnz_15365	1.31733	0.255171	0.789178	0.102825
vnz_22110	1.31694	0.284825	0.833477	0.0791062
vnz_13250	1.31647	0.262425	0.803483	0.0950233
vnz_05455	1.31099	0.147283	0.659387	0.180859
vnz_31790	1.30627	0.288994	0.842079	0.0746472
vnz_05320	1.30565	0.290803	0.845551	0.0728601
vnz_22525	1.30189	0.296027	0.852595	0.0692573
vnz_36430	1.29981	0.318813	0.874998	0.057993
vnz_05470	1.29981	0.318813	0.874998	0.057993
vnz_27380	1.29981	0.318813	0.874998	0.057993
vnz_03345	1.29981	0.318813	0.874998	0.057993
vnz_29260	1.29981	0.318813	0.874998	0.057993
vnz_05955	1.29981	0.318813	0.874998	0.057993
vnz_04355	1.29981	0.318813	0.874998	0.057993
vnz_08920	1.29981	0.318813	0.874998	0.057993
vnz_19930	1.29981	0.318813	0.874998	0.057993
vnz_36035	1.29981	0.318813	0.874998	0.057993
vnz_02840	1.29981	0.318813	0.874998	0.057993
vnz_16815	1.29934	0.271361	0.810531	0.0912302
vnz_31875	1.29574	0.279954	0.824311	0.083909
vnz_06080	1.29436	0.317176	0.874998	0.057993
vnz_05740	1.294	0.149221	0.659387	0.180859
vnz_11585	1.29171	0.141052	0.659387	0.180859
vnz_16420	1.29087	0.164224	0.664971	0.177197
vnz_11885	1.28593	0.183856	0.689397	0.161531
vnz_03390	1.28492	0.307224	0.865477	0.0627446
vnz_18660	1.28254	0.288781	0.842079	0.0746472
vnz_14490	1.28219	0.305893	0.865477	0.0627446
vnz_17845	1.27919	0.30177	0.859198	0.0659068
vnz_08240	1.27071	0.121501	0.645813	0.189893
vnz_32045	1.26741	0.298056	0.853949	0.0685682
vnz_15015	1.26713	0.329057	0.874998	0.057993
vnz_27270	1.26495	0.30688	0.865477	0.0627446
vnz_27340	1.26238	0.306164	0.865477	0.0627446
vnz_26875	1.25789	0.318738	0.874998	0.057993
vnz_28595	1.25532	0.301208	0.858489	0.0662654
vnz_07250	1.25019	0.31011	0.869387	0.0607867
vnz_03710	1.2458	0.325229	0.874998	0.057993
vnz_13545	1.2448	0.307774	0.865497	0.0627346
vnz_24740	1.24434	0.323599	0.874998	0.057993
vnz_27465	1.24407	0.294646	0.852203	0.0694569
vnz_08575	1.24241	0.292267	0.848008	0.0716003
vnz_22665	1.2421	0.2941	0.851522	0.0698043
vnz_15515	1.23964	0.291452	0.84654	0.0723526
vnz_27560	1.2362	0.299312	0.854949	0.0680598
vnz_25065	1.23573	0.300899	0.858489	0.0662654
vnz_04905	1.23485	0.305848	0.865477	0.0627446
vnz_23665	1.2318	0.32739	0.874998	0.057993
vnz_13915	1.22722	0.331932	0.874998	0.057993
vnz_24895	1.22391	0.321192	0.874998	0.057993
vnz_11370	1.22391	0.321192	0.874998	0.057993
vnz_31510	1.22391	0.321192	0.874998	0.057993
vnz_06120	1.22329	0.317882	0.874998	0.057993
vnz_11630	1.21759	0.307451	0.865477	0.0627446
vnz_22720	1.20892	0.327053	0.874998	0.057993
vnz_07465	1.20433	0.343235	0.889939	0.0506398
vnz_22795	1.20351	0.333955	0.874998	0.057993
vnz_32075	1.20154	0.334154	0.874998	0.057993
vnz_15965	1.20154	0.334154	0.874998	0.057993
vnz_31240	1.20154	0.334154	0.874998	0.057993
vnz_10905	1.20154	0.334154	0.874998	0.057993
vnz_07980	1.20154	0.334154	0.874998	0.057993
vnz_24440	1.20154	0.334154	0.874998	0.057993
vnz_29790	1.20154	0.334154	0.874998	0.057993
vnz_27260	1.20154	0.334154	0.874998	0.057993
vnz_02490	1.20154	0.334154	0.874998	0.057993
vnz_06750	1.20048	0.331045	0.874998	0.057993
vnz_15455	1.19945	0.320671	0.874998	0.057993
vnz_13105	1.19938	0.319771	0.874998	0.057993
vnz_06010	1.19732	0.314821	0.874998	0.057993
vnz_16865	1.19658	0.33368	0.874998	0.057993
vnz_05625	1.19643	0.325896	0.874998	0.057993
vnz_15010	1.19533	0.162675	0.664032	0.177811
vnz_27225	1.18776	0.328626	0.874998	0.057993
vnz_01375	1.1809	0.32143	0.874998	0.057993
vnz_08740	1.17986	0.339623	0.884247	0.0534262
vnz_06110	1.17937	0.31353	0.874998	0.057993
vnz_13495	1.17804	0.326779	0.874998	0.057993
vnz_11810	1.17658	0.336317	0.879586	0.0557219
vnz_03455	1.16336	0.354276	0.899216	0.0461358
vnz_08785	1.15952	0.336869	0.879586	0.0557219
vnz_21860	1.15769	0.336676	0.879586	0.0557219
vnz_35025	1.15349	0.332438	0.874998	0.057993
vnz_31660	1.15349	0.332438	0.874998	0.057993
vnz_16085	1.15349	0.332438	0.874998	0.057993
vnz_13380	1.14131	0.364477	0.899216	0.0461358
vnz_29475	1.14102	0.287784	0.841237	0.0750816
vnz_13335	1.13558	0.369873	0.899216	0.0461358
vnz_24590	1.13544	0.38831	0.899216	0.0461358
vnz_12245	1.13544	0.38831	0.899216	0.0461358
vnz_04120	1.13164	0.346281	0.895622	0.0478754
vnz_31090	1.1283	0.35798	0.899216	0.0461358
vnz_32420	1.12741	0.358161	0.899216	0.0461358
vnz_13240	1.12569	0.370152	0.899216	0.0461358
vnz_09620	1.12569	0.370152	0.899216	0.0461358
vnz_27165	1.12569	0.370152	0.899216	0.0461358
vnz_18160	1.12569	0.370152	0.899216	0.0461358
vnz_07825	1.12569	0.370152	0.899216	0.0461358
vnz_12315	1.12569	0.370152	0.899216	0.0461358
vnz_23315	1.12569	0.370152	0.899216	0.0461358
vnz_08420	1.12569	0.370152	0.899216	0.0461358
vnz_16230	1.12569	0.370152	0.899216	0.0461358
vnz_07610	1.12569	0.370152	0.899216	0.0461358
vnz_11665	1.12569	0.370152	0.899216	0.0461358
vnz_03540	1.12569	0.370152	0.899216	0.0461358
vnz_33865	1.12569	0.370152	0.899216	0.0461358
vnz_21895	1.12569	0.370152	0.899216	0.0461358
vnz_01100	1.12569	0.370152	0.899216	0.0461358
vnz_30995	1.12569	0.370152	0.899216	0.0461358
vnz_10050	1.12569	0.370152	0.899216	0.0461358
vnz_20835	1.12467	0.343392	0.889939	0.0506398
vnz_07680	1.12455	0.240081	0.775562	0.110383
vnz_18835	1.12418	0.37771	0.899216	0.0461358
vnz_36120	1.12186	0.369004	0.899216	0.0461358
vnz_30355	1.12135	0.367839	0.899216	0.0461358
vnz_26530	1.11973	0.35516	0.899216	0.0461358
vnz_11745	1.11588	0.175733	0.68277	0.165726
vnz_12940	1.11454	0.343434	0.889939	0.0506398
vnz_03985	1.11363	0.363083	0.899216	0.0461358
vnz_15810	1.11178	0.371909	0.899216	0.0461358
vnz_25850	1.10986	0.364732	0.899216	0.0461358
vnz_29460	1.10825	0.367567	0.899216	0.0461358
vnz_19010	1.10438	0.330818	0.874998	0.057993
vnz_06935	1.10438	0.330818	0.874998	0.057993
vnz_27080	1.10438	0.330818	0.874998	0.057993
vnz_04295	1.10438	0.330818	0.874998	0.057993
vnz_28700	1.10438	0.330818	0.874998	0.057993
vnz_28290	1.10438	0.330818	0.874998	0.057993
vnz_31760	1.10438	0.330818	0.874998	0.057993
vnz_07040	1.10438	0.330818	0.874998	0.057993
vnz_05360	1.10438	0.330818	0.874998	0.057993
vnz_14935	1.10438	0.330818	0.874998	0.057993
vnz_26120	1.10438	0.330818	0.874998	0.057993
vnz_13350	1.10438	0.330818	0.874998	0.057993
vnz_24080	1.10438	0.330818	0.874998	0.057993
vnz_08400	1.10438	0.330818	0.874998	0.057993
vnz_13670	1.10438	0.330818	0.874998	0.057993
vnz_20385	1.10428	0.378509	0.899216	0.0461358
vnz_25430	1.10308	0.378536	0.899216	0.0461358
vnz_17980	1.1024	0.371859	0.899216	0.0461358
vnz_09945	1.09855	0.396905	0.899216	0.0461358
vnz_18890	1.09797	0.377457	0.899216	0.0461358
vnz_33675	1.09565	0.366549	0.899216	0.0461358
vnz_31750	1.09565	0.366549	0.899216	0.0461358
vnz_09740	1.09565	0.366549	0.899216	0.0461358
vnz_05225	1.0895	0.374865	0.899216	0.0461358
vnz_18655	1.0895	0.374865	0.899216	0.0461358
vnz_19190	1.08539	0.367883	0.899216	0.0461358
vnz_12810	1.08365	0.387783	0.899216	0.0461358
vnz_06930	1.08181	0.374458	0.899216	0.0461358
vnz_17670	1.08129	0.382578	0.899216	0.0461358
vnz_11550	1.07636	0.412414	0.899216	0.0461358
vnz_29395	1.07491	0.386108	0.899216	0.0461358
vnz_00400	1.07491	0.386108	0.899216	0.0461358
vnz_07050	1.07491	0.386108	0.899216	0.0461358
vnz_28800	1.07115	0.379296	0.899216	0.0461358
vnz_23295	1.07027	0.321393	0.874998	0.057993
vnz_20865	1.06657	0.410607	0.899216	0.0461358
vnz_03560	1.06355	0.399911	0.899216	0.0461358
vnz_36455	1.06268	0.383787	0.899216	0.0461358
vnz_33100	1.0611	0.41754	0.899216	0.0461358
vnz_15445	1.0611	0.41754	0.899216	0.0461358
vnz_15440	1.0611	0.41754	0.899216	0.0461358
vnz_23340	1.06041	0.390229	0.899216	0.0461358
vnz_06970	1.05761	0.402506	0.899216	0.0461358
vnz_31520	1.05097	0.409905	0.899216	0.0461358
vnz_26870	1.04898	0.409955	0.899216	0.0461358
vnz_18295	1.04459	0.428459	0.899216	0.0461358
vnz_10715	1.04459	0.428459	0.899216	0.0461358
vnz_28520	1.04264	0.420991	0.899216	0.0461358
vnz_25975	1.04239	0.278426	0.822483	0.0848731
vnz_21995	1.04201	0.388633	0.899216	0.0461358
vnz_13160	1.04174	0.373479	0.899216	0.0461358
vnz_08630	1.03877	0.397291	0.899216	0.0461358
vnz_11195	1.03877	0.397291	0.899216	0.0461358
vnz_12555	1.03693	0.247979	0.784312	0.105511
vnz_17125	1.03692	0.277714	0.822333	0.0849523
vnz_18075	1.03643	0.399665	0.899216	0.0461358
vnz_11975	1.03619	0.385676	0.899216	0.0461358
vnz_31845	1.03513	0.406852	0.899216	0.0461358
vnz_18395	1.03281	0.40002	0.899216	0.0461358
vnz_20715	1.02667	0.420134	0.899216	0.0461358
vnz_29285	1.02667	0.420134	0.899216	0.0461358
vnz_19830	1.02667	0.420134	0.899216	0.0461358
vnz_24705	1.02667	0.420134	0.899216	0.0461358
vnz_21280	1.02667	0.420134	0.899216	0.0461358
vnz_34615	1.02667	0.420134	0.899216	0.0461358
vnz_03015	1.02667	0.420134	0.899216	0.0461358
vnz_18285	1.02667	0.420134	0.899216	0.0461358
vnz_07925	1.02667	0.420134	0.899216	0.0461358
vnz_21320	1.02667	0.420134	0.899216	0.0461358
vnz_11430	1.02667	0.420134	0.899216	0.0461358
vnz_07010	1.02667	0.420134	0.899216	0.0461358
vnz_17605	1.02667	0.420134	0.899216	0.0461358
vnz_26735	1.02667	0.420134	0.899216	0.0461358
vnz_24730	1.02667	0.420134	0.899216	0.0461358
vnz_17165	1.02667	0.420134	0.899216	0.0461358
vnz_11790	1.02667	0.420134	0.899216	0.0461358
vnz_14895	1.02667	0.420134	0.899216	0.0461358
vnz_26545	1.02667	0.420134	0.899216	0.0461358
vnz_00975	1.02667	0.420134	0.899216	0.0461358
vnz_06355	1.02667	0.420134	0.899216	0.0461358
vnz_25615	1.02667	0.420134	0.899216	0.0461358
vnz_29425	1.02667	0.420134	0.899216	0.0461358
vnz_08275	1.02667	0.420134	0.899216	0.0461358
vnz_16415	1.02667	0.420134	0.899216	0.0461358
vnz_10710	1.02667	0.420134	0.899216	0.0461358
vnz_30495	1.02667	0.420134	0.899216	0.0461358
vnz_27135	1.02667	0.420134	0.899216	0.0461358
vnz_02170	1.02667	0.420134	0.899216	0.0461358
vnz_19920	1.02667	0.420134	0.899216	0.0461358
vnz_03305	1.02667	0.420134	0.899216	0.0461358
vnz_20550	1.02452	0.424625	0.899216	0.0461358
vnz_14680	1.0222	0.413743	0.899216	0.0461358
vnz_01845	1.02072	0.332918	0.874998	0.057993
vnz_03475	1.01999	0.364708	0.899216	0.0461358
vnz_08860	1.01764	0.44374	0.899216	0.0461358
vnz_04125	1.01764	0.44374	0.899216	0.0461358
vnz_24260	1.01502	0.443609	0.899216	0.0461358
vnz_13845	1.01502	0.443609	0.899216	0.0461358
vnz_24485	1.01502	0.443609	0.899216	0.0461358
vnz_18940	1.01502	0.443609	0.899216	0.0461358
vnz_19825	1.01502	0.443609	0.899216	0.0461358
vnz_23725	1.01502	0.443609	0.899216	0.0461358
vnz_08555	1.015	0.42919	0.899216	0.0461358
vnz_16925	1.01413	0.426395	0.899216	0.0461358
vnz_26295	1.01216	0.265788	0.803483	0.0950233
vnz_27060	1.01162	0.418595	0.899216	0.0461358
vnz_04805	1.00999	0.418316	0.899216	0.0461358
vnz_07135	1.00939	0.288776	0.842079	0.0746472
vnz_16125	1.00906	0.434968	0.899216	0.0461358
vnz_20405	1.00874	0.446068	0.899216	0.0461358
vnz_22030	1.00577	0.419434	0.899216	0.0461358
vnz_26265	1.00201	0.44294	0.899216	0.0461358
vnz_10910	1.00167	0.414594	0.899216	0.0461358
vnz_24045	1.00119	0.446277	0.899216	0.0461358
vnz_11950	0.996825	0.422689	0.899216	0.0461358
vnz_01265	0.991991	0.42429	0.899216	0.0461358
vnz_13700	0.99063	0.42901	0.899216	0.0461358
vnz_06275	0.984288	0.428967	0.899216	0.0461358
vnz_22285	0.980739	0.427815	0.899216	0.0461358
vnz_17740	0.980555	0.435214	0.899216	0.0461358
vnz_08525	0.977876	0.423843	0.899216	0.0461358
vnz_32850	0.977841	0.458378	0.899216	0.0461358
vnz_32185	0.977478	0.430855	0.899216	0.0461358
vnz_05445	0.976958	0.356239	0.899216	0.0461358
vnz_33975	0.974261	0.435276	0.899216	0.0461358
vnz_33815	0.973509	0.448016	0.899216	0.0461358
vnz_17975	0.966082	0.378864	0.899216	0.0461358
vnz_28230	0.966041	0.435353	0.899216	0.0461358
vnz_33495	0.965444	0.417669	0.899216	0.0461358
vnz_19110	0.965267	0.437303	0.899216	0.0461358
vnz_05730	0.96277	0.439195	0.899216	0.0461358
vnz_16750	0.962504	0.453602	0.899216	0.0461358
vnz_18925	0.962504	0.453602	0.899216	0.0461358
vnz_13880	0.962504	0.453602	0.899216	0.0461358
vnz_05825	0.962504	0.453602	0.899216	0.0461358
vnz_15620	0.962504	0.453602	0.899216	0.0461358
vnz_04670	0.962504	0.453602	0.899216	0.0461358
vnz_09515	0.962504	0.453602	0.899216	0.0461358
vnz_11800	0.962504	0.453602	0.899216	0.0461358
vnz_21405	0.962504	0.453602	0.899216	0.0461358
vnz_07790	0.962504	0.453602	0.899216	0.0461358
vnz_35880	0.962504	0.453602	0.899216	0.0461358
vnz_13895	0.962504	0.453602	0.899216	0.0461358
vnz_01380	0.962504	0.453602	0.899216	0.0461358
vnz_24785	0.962504	0.453602	0.899216	0.0461358
vnz_05540	0.962504	0.453602	0.899216	0.0461358
vnz_16000	0.962504	0.453602	0.899216	0.0461358
vnz_13755	0.962504	0.453602	0.899216	0.0461358
vnz_31115	0.962504	0.453602	0.899216	0.0461358
vnz_04840	0.962504	0.453602	0.899216	0.0461358
vnz_04045	0.962504	0.453602	0.899216	0.0461358
vnz_15350	0.962504	0.453602	0.899216	0.0461358
vnz_28065	0.962504	0.453602	0.899216	0.0461358
vnz_21390	0.962504	0.453602	0.899216	0.0461358
vnz_21845	0.962504	0.453602	0.899216	0.0461358
vnz_30590	0.962504	0.453602	0.899216	0.0461358
vnz_13190	0.962504	0.453602	0.899216	0.0461358
vnz_01740	0.962504	0.453602	0.899216	0.0461358
vnz_03975	0.962504	0.453602	0.899216	0.0461358
vnz_35885	0.962504	0.453602	0.899216	0.0461358
vnz_25745	0.962504	0.453602	0.899216	0.0461358
vnz_04180	0.962504	0.453602	0.899216	0.0461358
vnz_30435	0.962504	0.453602	0.899216	0.0461358
vnz_36600	0.962504	0.453602	0.899216	0.0461358
vnz_33485	0.962504	0.453602	0.899216	0.0461358
vnz_29455	0.962504	0.453602	0.899216	0.0461358
vnz_23560	0.962504	0.453602	0.899216	0.0461358
vnz_31185	0.962504	0.453602	0.899216	0.0461358
vnz_32210	0.962504	0.453602	0.899216	0.0461358
vnz_07700	0.962504	0.453602	0.899216	0.0461358
vnz_23960	0.962504	0.453602	0.899216	0.0461358
vnz_07915	0.962504	0.453602	0.899216	0.0461358
vnz_31040	0.962504	0.453602	0.899216	0.0461358
vnz_34415	0.962504	0.453602	0.899216	0.0461358
vnz_15665	0.962504	0.453602	0.899216	0.0461358
vnz_22170	0.962504	0.453602	0.899216	0.0461358
vnz_14555	0.962504	0.453602	0.899216	0.0461358
vnz_01350	0.962504	0.453602	0.899216	0.0461358
vnz_33455	0.962504	0.453602	0.899216	0.0461358
vnz_09545	0.962504	0.453602	0.899216	0.0461358
vnz_32920	0.962504	0.453602	0.899216	0.0461358
vnz_33140	0.962504	0.453602	0.899216	0.0461358
vnz_18445	0.962504	0.453602	0.899216	0.0461358
vnz_04090	0.962504	0.453602	0.899216	0.0461358
vnz_36115	0.962504	0.453602	0.899216	0.0461358
vnz_20045	0.962504	0.453602	0.899216	0.0461358
vnz_06565	0.962504	0.453602	0.899216	0.0461358
vnz_30395	0.962504	0.453602	0.899216	0.0461358
vnz_32915	0.962504	0.453602	0.899216	0.0461358
vnz_31540	0.962504	0.453602	0.899216	0.0461358
vnz_01335	0.962504	0.453602	0.899216	0.0461358
vnz_23385	0.962504	0.453602	0.899216	0.0461358
vnz_30155	0.962504	0.453602	0.899216	0.0461358
vnz_36520	0.962504	0.453602	0.899216	0.0461358
vnz_29435	0.962504	0.453602	0.899216	0.0461358
vnz_11225	0.962504	0.453602	0.899216	0.0461358
vnz_05355	0.962504	0.453602	0.899216	0.0461358
vnz_08480	0.962504	0.453602	0.899216	0.0461358
vnz_27435	0.962504	0.453602	0.899216	0.0461358
vnz_33920	0.962504	0.453602	0.899216	0.0461358
vnz_09240	0.962504	0.453602	0.899216	0.0461358
vnz_34405	0.962504	0.453602	0.899216	0.0461358
vnz_17375	0.962504	0.453602	0.899216	0.0461358
vnz_01600	0.962504	0.453602	0.899216	0.0461358
vnz_25480	0.962504	0.453602	0.899216	0.0461358
vnz_11945	0.962504	0.453602	0.899216	0.0461358
vnz_18525	0.961087	0.421953	0.899216	0.0461358
vnz_31000	0.960805	0.439853	0.899216	0.0461358
vnz_22485	0.96074	0.245531	0.780802	0.107459
vnz_20600	0.960649	0.466983	0.899216	0.0461358
vnz_29035	0.95867	0.445685	0.899216	0.0461358
vnz_17565	0.958375	0.460716	0.899216	0.0461358
vnz_08530	0.955638	0.299281	0.854949	0.0680598
vnz_06215	0.954948	0.452315	0.899216	0.0461358
vnz_06075	0.950614	0.446722	0.899216	0.0461358
vnz_08915	0.94633	0.44906	0.899216	0.0461358
vnz_09765	0.945558	0.471307	0.899216	0.0461358
vnz_23785	0.941175	0.464583	0.899216	0.0461358
vnz_12865	0.940353	0.447036	0.899216	0.0461358
vnz_11985	0.939317	0.455834	0.899216	0.0461358
vnz_24445	0.939317	0.455834	0.899216	0.0461358
vnz_31635	0.938671	0.456637	0.899216	0.0461358
vnz_07740	0.937493	0.215917	0.738135	0.131864
vnz_30945	0.93556	0.431519	0.899216	0.0461358
vnz_14215	0.935281	0.456011	0.899216	0.0461358
vnz_33670	0.934967	0.459838	0.899216	0.0461358
vnz_11255	0.934377	0.454188	0.899216	0.0461358
vnz_24940	0.934152	0.453748	0.899216	0.0461358
vnz_10785	0.933731	0.434871	0.899216	0.0461358
vnz_15540	0.92963	0.486022	0.899216	0.0461358
vnz_05020	0.92963	0.486022	0.899216	0.0461358
vnz_23335	0.92963	0.486022	0.899216	0.0461358
vnz_05475	0.92963	0.486022	0.899216	0.0461358
vnz_31785	0.92963	0.486022	0.899216	0.0461358
vnz_15505	0.92963	0.486022	0.899216	0.0461358
vnz_16070	0.928725	0.470365	0.899216	0.0461358
vnz_23535	0.928485	0.465793	0.899216	0.0461358
vnz_27580	0.927924	0.41768	0.899216	0.0461358
vnz_08015	0.926405	0.474401	0.899216	0.0461358
vnz_14950	0.926405	0.474401	0.899216	0.0461358
vnz_19610	0.916176	0.472511	0.899216	0.0461358
vnz_08430	0.915455	0.482122	0.899216	0.0461358
vnz_28830	0.912771	0.474691	0.899216	0.0461358
vnz_36500	0.911985	0.492147	0.899216	0.0461358
vnz_21885	0.911855	0.486943	0.899216	0.0461358
vnz_07765	0.911202	0.481571	0.899216	0.0461358
vnz_06865	0.908539	0.458517	0.899216	0.0461358
vnz_25230	0.907942	0.479836	0.899216	0.0461358
vnz_20875	0.907074	0.482444	0.899216	0.0461358
vnz_15605	0.906861	0.357867	0.899216	0.0461358
vnz_11050	0.905801	0.458873	0.899216	0.0461358
vnz_27180	0.905801	0.458873	0.899216	0.0461358
vnz_07185	0.896212	0.467817	0.899216	0.0461358
vnz_29990	0.895878	0.480824	0.899216	0.0461358
vnz_24945	0.894038	0.307175	0.865477	0.0627446
vnz_17330	0.894037	0.466946	0.899216	0.0461358
vnz_23540	0.893531	0.434367	0.899216	0.0461358
vnz_12570	0.892459	0.342752	0.889939	0.0506398
vnz_28775	0.892004	0.254039	0.788904	0.102976
vnz_02970	0.886007	0.50778	0.899216	0.0461358
vnz_05840	0.885983	0.489922	0.899216	0.0461358
vnz_19080	0.876428	0.487667	0.899216	0.0461358
vnz_37480	0.876133	0.510782	0.899216	0.0461358
vnz_11415	0.875247	0.442239	0.899216	0.0461358
vnz_13760	0.873698	0.505455	0.899216	0.0461358
vnz_03950	0.873422	0.494887	0.899216	0.0461358
vnz_26105	0.872527	0.496124	0.899216	0.0461358
vnz_16270	0.872527	0.496124	0.899216	0.0461358
vnz_22465	0.870548	0.484649	0.899216	0.0461358
vnz_18005	0.869886	0.491694	0.899216	0.0461358
vnz_34720	0.868019	0.395628	0.899216	0.0461358
vnz_26890	0.861163	0.498801	0.899216	0.0461358
vnz_33995	0.854962	0.514864	0.899216	0.0461358
vnz_14175	0.854962	0.514864	0.899216	0.0461358
vnz_12950	0.854962	0.514864	0.899216	0.0461358
vnz_21115	0.853688	0.509028	0.899216	0.0461358
vnz_17930	0.851999	0.514193	0.899216	0.0461358
vnz_14225	0.847789	0.509467	0.899216	0.0461358
vnz_18275	0.844502	0.38907	0.899216	0.0461358
vnz_19195	0.842555	0.500772	0.899216	0.0461358
vnz_19005	0.841342	0.509116	0.899216	0.0461358
vnz_32470	0.841166	0.484442	0.899216	0.0461358
vnz_18060	0.841161	0.503994	0.899216	0.0461358
vnz_18030	0.841161	0.503994	0.899216	0.0461358
vnz_15280	0.836978	0.521673	0.899216	0.0461358
vnz_08295	0.835699	0.527685	0.899216	0.0461358
vnz_07615	0.834417	0.521807	0.899216	0.0461358
vnz_19115	0.833153	0.518452	0.899216	0.0461358
vnz_37475	0.833106	0.533477	0.899216	0.0461358
vnz_16040	0.833106	0.533477	0.899216	0.0461358
vnz_20965	0.832095	0.519268	0.899216	0.0461358
vnz_11905	0.824198	0.537122	0.899216	0.0461358
vnz_11690	0.822362	0.51873	0.899216	0.0461358
vnz_11765	0.820858	0.501412	0.899216	0.0461358
vnz_18335	0.820361	0.340468	0.885604	0.0527605
vnz_23200	0.819278	0.522055	0.899216	0.0461358
vnz_11510	0.813793	0.375352	0.899216	0.0461358
vnz_11055	0.811494	0.539544	0.899216	0.0461358
vnz_03825	0.795786	0.493258	0.899216	0.0461358
vnz_22600	0.793911	0.53134	0.899216	0.0461358
vnz_13745	0.786616	0.541608	0.899216	0.0461358
vnz_03045	0.785902	0.546778	0.899216	0.0461358
vnz_05630	0.785779	0.535022	0.899216	0.0461358
vnz_13605	0.775031	0.563054	0.899216	0.0461358
vnz_22040	0.772213	0.556358	0.899216	0.0461358
vnz_35620	0.772213	0.556358	0.899216	0.0461358
vnz_03705	0.772213	0.556358	0.899216	0.0461358
vnz_37345	0.772213	0.556358	0.899216	0.0461358
vnz_18085	0.772213	0.556358	0.899216	0.0461358
vnz_30540	0.772213	0.556358	0.899216	0.0461358
vnz_18255	0.772213	0.556358	0.899216	0.0461358
vnz_23925	0.772213	0.556358	0.899216	0.0461358
vnz_13805	0.772213	0.556358	0.899216	0.0461358
vnz_12405	0.772213	0.556358	0.899216	0.0461358
vnz_23600	0.772213	0.556358	0.899216	0.0461358
vnz_02310	0.772213	0.556358	0.899216	0.0461358
vnz_07285	0.772213	0.556358	0.899216	0.0461358
vnz_32020	0.772213	0.556358	0.899216	0.0461358
vnz_30705	0.772213	0.556358	0.899216	0.0461358
vnz_16425	0.772213	0.556358	0.899216	0.0461358
vnz_17610	0.772213	0.556358	0.899216	0.0461358
vnz_15380	0.772213	0.556358	0.899216	0.0461358
vnz_36915	0.772213	0.556358	0.899216	0.0461358
vnz_18125	0.772213	0.556358	0.899216	0.0461358
vnz_12060	0.772213	0.556358	0.899216	0.0461358
vnz_24365	0.772213	0.556358	0.899216	0.0461358
vnz_31770	0.772213	0.556358	0.899216	0.0461358
vnz_20400	0.772213	0.556358	0.899216	0.0461358
vnz_14255	0.772213	0.556358	0.899216	0.0461358
vnz_27145	0.772213	0.556358	0.899216	0.0461358
vnz_14430	0.772213	0.556358	0.899216	0.0461358
vnz_09450	0.772213	0.556358	0.899216	0.0461358
vnz_08260	0.772213	0.556358	0.899216	0.0461358
vnz_00930	0.772213	0.556358	0.899216	0.0461358
vnz_14790	0.772213	0.556358	0.899216	0.0461358
vnz_17365	0.772213	0.556358	0.899216	0.0461358
vnz_15165	0.772213	0.556358	0.899216	0.0461358
vnz_16355	0.772213	0.556358	0.899216	0.0461358
vnz_03145	0.772213	0.556358	0.899216	0.0461358
vnz_05115	0.772213	0.556358	0.899216	0.0461358
vnz_23085	0.772213	0.556358	0.899216	0.0461358
vnz_10870	0.772213	0.556358	0.899216	0.0461358
vnz_01410	0.772213	0.556358	0.899216	0.0461358
vnz_28525	0.772213	0.556358	0.899216	0.0461358
vnz_26275	0.772213	0.556358	0.899216	0.0461358
vnz_22725	0.772213	0.556358	0.899216	0.0461358
vnz_23655	0.772213	0.556358	0.899216	0.0461358
vnz_34010	0.772213	0.556358	0.899216	0.0461358
vnz_17890	0.772213	0.556358	0.899216	0.0461358
vnz_25815	0.772213	0.556358	0.899216	0.0461358
vnz_02760	0.772213	0.556358	0.899216	0.0461358
vnz_30230	0.772213	0.556358	0.899216	0.0461358
vnz_11600	0.772213	0.556358	0.899216	0.0461358
vnz_11235	0.772213	0.556358	0.899216	0.0461358
vnz_09050	0.772213	0.556358	0.899216	0.0461358
vnz_09125	0.772213	0.556358	0.899216	0.0461358
vnz_15530	0.772213	0.556358	0.899216	0.0461358
vnz_14635	0.772213	0.556358	0.899216	0.0461358
vnz_17085	0.772213	0.556358	0.899216	0.0461358
vnz_29380	0.772213	0.556358	0.899216	0.0461358
vnz_27415	0.772213	0.556358	0.899216	0.0461358
vnz_06490	0.772213	0.556358	0.899216	0.0461358
vnz_02770	0.772213	0.556358	0.899216	0.0461358
vnz_03690	0.772213	0.556358	0.899216	0.0461358
vnz_01490	0.772213	0.556358	0.899216	0.0461358
vnz_15765	0.772213	0.556358	0.899216	0.0461358
vnz_29575	0.772213	0.556358	0.899216	0.0461358
vnz_17755	0.772213	0.556358	0.899216	0.0461358
vnz_33145	0.772213	0.556358	0.899216	0.0461358
vnz_29480	0.772213	0.556358	0.899216	0.0461358
vnz_16645	0.772213	0.556358	0.899216	0.0461358
vnz_04920	0.772213	0.556358	0.899216	0.0461358
vnz_34235	0.772213	0.556358	0.899216	0.0461358
vnz_09460	0.772213	0.556358	0.899216	0.0461358
vnz_23270	0.772213	0.556358	0.899216	0.0461358
vnz_08460	0.772213	0.556358	0.899216	0.0461358
vnz_19055	0.772213	0.556358	0.899216	0.0461358
vnz_16730	0.772213	0.556358	0.899216	0.0461358
vnz_21970	0.772213	0.556358	0.899216	0.0461358
vnz_31235	0.772213	0.556358	0.899216	0.0461358
vnz_08510	0.772213	0.556358	0.899216	0.0461358
vnz_14475	0.772213	0.556358	0.899216	0.0461358
vnz_32530	0.772213	0.556358	0.899216	0.0461358
vnz_09675	0.772213	0.556358	0.899216	0.0461358
vnz_07395	0.772213	0.556358	0.899216	0.0461358
vnz_34705	0.772213	0.556358	0.899216	0.0461358
vnz_02030	0.772213	0.556358	0.899216	0.0461358
vnz_18755	0.772213	0.556358	0.899216	0.0461358
vnz_14560	0.772213	0.556358	0.899216	0.0461358
vnz_18210	0.772213	0.556358	0.899216	0.0461358
vnz_26385	0.772213	0.556358	0.899216	0.0461358
vnz_11085	0.772213	0.556358	0.899216	0.0461358
vnz_26780	0.772213	0.556358	0.899216	0.0461358
vnz_05650	0.772213	0.556358	0.899216	0.0461358
vnz_16695	0.772213	0.556358	0.899216	0.0461358
vnz_03605	0.772213	0.556358	0.899216	0.0461358
vnz_18715	0.772213	0.556358	0.899216	0.0461358
vnz_04095	0.772213	0.556358	0.899216	0.0461358
vnz_14015	0.772213	0.556358	0.899216	0.0461358
vnz_06810	0.772213	0.556358	0.899216	0.0461358
vnz_33490	0.772213	0.556358	0.899216	0.0461358
vnz_35975	0.772213	0.556358	0.899216	0.0461358
vnz_20690	0.772213	0.556358	0.899216	0.0461358
vnz_02075	0.772213	0.556358	0.899216	0.0461358
vnz_31080	0.772213	0.556358	0.899216	0.0461358
vnz_36085	0.772213	0.556358	0.899216	0.0461358
vnz_11520	0.772213	0.556358	0.899216	0.0461358
vnz_23670	0.772213	0.556358	0.899216	0.0461358
vnz_34585	0.772213	0.556358	0.899216	0.0461358
vnz_34340	0.772213	0.556358	0.899216	0.0461358
vnz_03180	0.772213	0.556358	0.899216	0.0461358
vnz_02810	0.772213	0.556358	0.899216	0.0461358
vnz_07240	0.772213	0.556358	0.899216	0.0461358
vnz_12270	0.772213	0.556358	0.899216	0.0461358
vnz_17550	0.772213	0.556358	0.899216	0.0461358
vnz_32070	0.772213	0.556358	0.899216	0.0461358
vnz_03120	0.772213	0.556358	0.899216	0.0461358
vnz_33515	0.772213	0.556358	0.899216	0.0461358
vnz_24085	0.772213	0.556358	0.899216	0.0461358
vnz_07705	0.772213	0.556358	0.899216	0.0461358
vnz_35715	0.772213	0.556358	0.899216	0.0461358
vnz_29835	0.772213	0.556358	0.899216	0.0461358
vnz_16090	0.772213	0.556358	0.899216	0.0461358
vnz_30150	0.772213	0.556358	0.899216	0.0461358
vnz_29855	0.772213	0.556358	0.899216	0.0461358
vnz_03335	0.772213	0.556358	0.899216	0.0461358
vnz_23245	0.772213	0.556358	0.899216	0.0461358
vnz_12350	0.768963	0.534347	0.899216	0.0461358
vnz_30090	0.765219	0.443129	0.899216	0.0461358
vnz_25685	0.765144	0.420028	0.899216	0.0461358
vnz_32895	0.764677	0.55405	0.899216	0.0461358
vnz_25470	0.764677	0.55405	0.899216	0.0461358
vnz_30240	0.7599	0.572815	0.899216	0.0461358
vnz_05000	0.7599	0.572815	0.899216	0.0461358
vnz_12005	0.758412	0.553164	0.899216	0.0461358
vnz_27345	0.756387	0.560563	0.899216	0.0461358
vnz_27945	0.754095	0.551488	0.899216	0.0461358
vnz_17700	0.753085	0.563708	0.899216	0.0461358
vnz_08945	0.753075	0.5582	0.899216	0.0461358
vnz_31810	0.752532	0.566687	0.899216	0.0461358
vnz_23195	0.752038	0.561664	0.899216	0.0461358
vnz_13260	0.752038	0.561664	0.899216	0.0461358
vnz_13405	0.745441	0.569687	0.899216	0.0461358
vnz_08300	0.74338	0.569889	0.899216	0.0461358
vnz_34680	0.741975	0.373034	0.899216	0.0461358
vnz_11445	0.737462	0.390702	0.899216	0.0461358
vnz_15460	0.733846	0.567545	0.899216	0.0461358
vnz_13655	0.733564	0.58155	0.899216	0.0461358
vnz_28735	0.731831	0.560271	0.899216	0.0461358
vnz_06170	0.729777	0.578504	0.899216	0.0461358
vnz_06015	0.728077	0.517695	0.899216	0.0461358
vnz_16585	0.725971	0.55974	0.899216	0.0461358
vnz_17965	0.72567	0.574191	0.899216	0.0461358
vnz_12205	0.724484	0.578592	0.899216	0.0461358
vnz_08435	0.723481	0.513018	0.899216	0.0461358
vnz_24745	0.722491	0.430276	0.899216	0.0461358
vnz_26580	0.720893	0.579364	0.899216	0.0461358
vnz_31765	0.719206	0.452939	0.899216	0.0461358
vnz_11830	0.718815	0.555095	0.899216	0.0461358
vnz_34845	0.707416	0.596574	0.899216	0.0461358
vnz_14885	0.706623	0.586696	0.899216	0.0461358
vnz_07140	0.704916	0.595851	0.899216	0.0461358
vnz_34775	0.704678	0.362715	0.899216	0.0461358
vnz_30170	0.700058	0.590649	0.899216	0.0461358
vnz_25495	0.700058	0.590649	0.899216	0.0461358
vnz_23850	0.700058	0.590649	0.899216	0.0461358
vnz_02785	0.696363	0.581678	0.899216	0.0461358
vnz_28745	0.694626	0.396819	0.899216	0.0461358
vnz_05735	0.691463	0.608211	0.905376	0.0431712
vnz_34285	0.689162	0.554568	0.899216	0.0461358
vnz_23570	0.683725	0.538604	0.899216	0.0461358
vnz_22660	0.683629	0.535785	0.899216	0.0461358
vnz_14230	0.68088	0.43095	0.899216	0.0461358
vnz_15930	0.678374	0.609573	0.905434	0.0431431
vnz_02050	0.676171	0.602502	0.899812	0.0458484
vnz_24820	0.675711	0.477903	0.899216	0.0461358
vnz_16510	0.669795	0.592965	0.899216	0.0461358
vnz_09090	0.668765	0.609327	0.905434	0.0431431
vnz_11755	0.668452	0.447889	0.899216	0.0461358
vnz_01355	0.665009	0.59071	0.899216	0.0461358
vnz_04910	0.665009	0.59071	0.899216	0.0461358
vnz_18080	0.656346	0.623534	0.906553	0.0426067
vnz_36950	0.655359	0.623601	0.906553	0.0426067
vnz_01755	0.65358	0.601776	0.899216	0.0461358
vnz_21095	0.65358	0.601776	0.899216	0.0461358
vnz_01390	0.648198	0.618717	0.906553	0.0426067
vnz_23530	0.648198	0.618717	0.906553	0.0426067
vnz_17325	0.641204	0.613666	0.906553	0.0426067
vnz_18110	0.640176	0.619525	0.906553	0.0426067
vnz_11020	0.639636	0.633092	0.906553	0.0426067
vnz_16890	0.638957	0.630576	0.906553	0.0426067
vnz_16400	0.637146	0.622506	0.906553	0.0426067
vnz_31190	0.635177	0.62713	0.906553	0.0426067
vnz_16295	0.634072	0.521583	0.899216	0.0461358
vnz_23380	0.631124	0.625222	0.906553	0.0426067
vnz_09210	0.623408	0.622009	0.906553	0.0426067
vnz_19555	0.623408	0.622009	0.906553	0.0426067
vnz_13660	0.623408	0.622009	0.906553	0.0426067
vnz_29255	0.623408	0.622009	0.906553	0.0426067
vnz_02375	0.621245	0.639858	0.906553	0.0426067
vnz_26450	0.619768	0.643348	0.906553	0.0426067
vnz_26440	0.617158	0.640437	0.906553	0.0426067
vnz_11420	0.606299	0.601433	0.899216	0.0461358
vnz_05420	0.604714	0.644042	0.906553	0.0426067
vnz_31095	0.604312	0.652251	0.906553	0.0426067
vnz_06325	0.601335	0.648951	0.906553	0.0426067
vnz_18050	0.599011	0.638041	0.906553	0.0426067
vnz_22855	0.598685	0.595219	0.899216	0.0461358
vnz_19580	0.598505	0.532391	0.899216	0.0461358
vnz_36495	0.592055	0.645396	0.906553	0.0426067
vnz_18115	0.589972	0.65875	0.906691	0.0425405
vnz_11435	0.589715	0.657926	0.906553	0.0426067
vnz_11845	0.589715	0.657926	0.906553	0.0426067
vnz_11675	0.589715	0.657926	0.906553	0.0426067
vnz_36370	0.589715	0.657926	0.906553	0.0426067
vnz_09760	0.589715	0.657926	0.906553	0.0426067
vnz_22345	0.589715	0.657926	0.906553	0.0426067
vnz_09265	0.589715	0.657926	0.906553	0.0426067
vnz_00440	0.589715	0.657926	0.906553	0.0426067
vnz_16770	0.589715	0.657926	0.906553	0.0426067
vnz_08545	0.589715	0.657926	0.906553	0.0426067
vnz_27300	0.589715	0.657926	0.906553	0.0426067
vnz_27185	0.589715	0.657926	0.906553	0.0426067
vnz_29845	0.589715	0.657926	0.906553	0.0426067
vnz_03775	0.589715	0.657926	0.906553	0.0426067
vnz_35705	0.589715	0.657926	0.906553	0.0426067
vnz_25760	0.589715	0.657926	0.906553	0.0426067
vnz_14115	0.589715	0.657926	0.906553	0.0426067
vnz_11105	0.589715	0.657926	0.906553	0.0426067
vnz_28490	0.589715	0.657926	0.906553	0.0426067
vnz_03405	0.589715	0.657926	0.906553	0.0426067
vnz_23940	0.589715	0.657926	0.906553	0.0426067
vnz_08590	0.589715	0.657926	0.906553	0.0426067
vnz_23830	0.589715	0.657926	0.906553	0.0426067
vnz_09060	0.589715	0.657926	0.906553	0.0426067
vnz_30640	0.589715	0.657926	0.906553	0.0426067
vnz_00690	0.589715	0.657926	0.906553	0.0426067
vnz_30140	0.589715	0.657926	0.906553	0.0426067
vnz_16825	0.589715	0.657926	0.906553	0.0426067
vnz_14870	0.589715	0.657926	0.906553	0.0426067
vnz_18020	0.589715	0.657926	0.906553	0.0426067
vnz_00760	0.589715	0.657926	0.906553	0.0426067
vnz_22705	0.589715	0.657926	0.906553	0.0426067
vnz_18910	0.589715	0.657926	0.906553	0.0426067
vnz_16095	0.589715	0.657926	0.906553	0.0426067
vnz_29440	0.589715	0.657926	0.906553	0.0426067
vnz_26075	0.589715	0.657926	0.906553	0.0426067
vnz_00860	0.589715	0.657926	0.906553	0.0426067
vnz_28955	0.589715	0.657926	0.906553	0.0426067
vnz_00205	0.589715	0.657926	0.906553	0.0426067
vnz_28155	0.589715	0.657926	0.906553	0.0426067
vnz_21165	0.589715	0.657926	0.906553	0.0426067
vnz_04080	0.589715	0.657926	0.906553	0.0426067
vnz_31075	0.589715	0.657926	0.906553	0.0426067
vnz_00335	0.589715	0.657926	0.906553	0.0426067
vnz_01010	0.589715	0.657926	0.906553	0.0426067
vnz_36095	0.589715	0.657926	0.906553	0.0426067
vnz_12935	0.589715	0.657926	0.906553	0.0426067
vnz_30655	0.589715	0.657926	0.906553	0.0426067
vnz_16160	0.589715	0.657926	0.906553	0.0426067
vnz_23475	0.589715	0.657926	0.906553	0.0426067
vnz_16200	0.589715	0.657926	0.906553	0.0426067
vnz_02380	0.589715	0.657926	0.906553	0.0426067
vnz_00890	0.589715	0.657926	0.906553	0.0426067
vnz_01565	0.589715	0.657926	0.906553	0.0426067
vnz_03440	0.589715	0.657926	0.906553	0.0426067
vnz_15830	0.589715	0.657926	0.906553	0.0426067
vnz_19880	0.589715	0.657926	0.906553	0.0426067
vnz_26610	0.589715	0.657926	0.906553	0.0426067
vnz_16570	0.589715	0.657926	0.906553	0.0426067
vnz_23235	0.589715	0.657926	0.906553	0.0426067
vnz_01590	0.589715	0.657926	0.906553	0.0426067
vnz_31145	0.589715	0.657926	0.906553	0.0426067
vnz_00520	0.589715	0.657926	0.906553	0.0426067
vnz_36345	0.589715	0.657926	0.906553	0.0426067
vnz_14000	0.589715	0.657926	0.906553	0.0426067
vnz_17910	0.589599	0.661126	0.907381	0.0422101
vnz_13020	0.587316	0.655231	0.906553	0.0426067
vnz_05975	0.58519	0.633844	0.906553	0.0426067
vnz_26470	0.58519	0.633844	0.906553	0.0426067
vnz_13905	0.58519	0.633844	0.906553	0.0426067
vnz_10760	0.58519	0.633844	0.906553	0.0426067
vnz_34400	0.5836	0.574047	0.899216	0.0461358
vnz_06795	0.583153	0.512273	0.899216	0.0461358
vnz_05425	0.582679	0.577306	0.899216	0.0461358
vnz_28790	0.581571	0.508874	0.899216	0.0461358
vnz_19875	0.579721	0.670941	0.907473	0.0421661
vnz_29015	0.577486	0.652885	0.906553	0.0426067
vnz_07735	0.575313	0.597428	0.899216	0.0461358
vnz_24125	0.57377	0.661239	0.907381	0.0422101
vnz_11955	0.571964	0.657869	0.906553	0.0426067
vnz_14700	0.567086	0.647623	0.906553	0.0426067
vnz_30010	0.564435	0.540409	0.899216	0.0461358
vnz_05270	0.562001	0.674655	0.907473	0.0421661
vnz_23870	0.561226	0.53292	0.899216	0.0461358
vnz_17970	0.557724	0.678016	0.907473	0.0421661
vnz_04720	0.553669	0.643816	0.906553	0.0426067
vnz_23320	0.553669	0.643816	0.906553	0.0426067
vnz_36530	0.553669	0.643816	0.906553	0.0426067
vnz_01005	0.553669	0.643816	0.906553	0.0426067
vnz_24010	0.553572	0.503793	0.899216	0.0461358
vnz_05460	0.552585	0.661631	0.907465	0.0421699
vnz_10655	0.547142	0.572045	0.899216	0.0461358
vnz_12200	0.546781	0.685138	0.907473	0.0421661
vnz_25095	0.545025	0.665258	0.907473	0.0421661
vnz_27405	0.543441	0.684611	0.907473	0.0421661
vnz_32450	0.54308	0.678645	0.907473	0.0421661
vnz_24810	0.540299	0.685239	0.907473	0.0421661
vnz_21245	0.539436	0.581928	0.899216	0.0461358
vnz_26540	0.536681	0.688604	0.907473	0.0421661
vnz_18745	0.5235	0.666247	0.907473	0.0421661
vnz_25540	0.521021	0.674299	0.907473	0.0421661
vnz_24435	0.521021	0.674299	0.907473	0.0421661
vnz_00965	0.521021	0.674299	0.907473	0.0421661
vnz_23660	0.521021	0.674299	0.907473	0.0421661
vnz_25630	0.520484	0.695156	0.907473	0.0421661
vnz_05185	0.519271	0.691696	0.907473	0.0421661
vnz_33580	0.515769	0.649225	0.906553	0.0426067
vnz_16910	0.515769	0.649225	0.906553	0.0426067
vnz_18245	0.515769	0.649225	0.906553	0.0426067
vnz_25725	0.515769	0.649225	0.906553	0.0426067
vnz_18920	0.515769	0.649225	0.906553	0.0426067
vnz_08205	0.515408	0.689751	0.907473	0.0421661
vnz_23885	0.511909	0.702886	0.907473	0.0421661
vnz_29030	0.511793	0.705934	0.907473	0.0421661
vnz_21985	0.511434	0.60735	0.904584	0.0435509
vnz_06465	0.511104	0.67481	0.907473	0.0421661
vnz_17720	0.510524	0.572654	0.899216	0.0461358
vnz_36230	0.509832	0.691937	0.907473	0.0421661
vnz_33930	0.503438	0.688036	0.907473	0.0421661
vnz_09555	0.502052	0.694442	0.907473	0.0421661
vnz_24540	0.498172	0.512689	0.899216	0.0461358
vnz_26460	0.49771	0.703169	0.907473	0.0421661
vnz_29560	0.495484	0.664888	0.907473	0.0421661
vnz_22355	0.495484	0.664888	0.907473	0.0421661
vnz_08645	0.495484	0.664888	0.907473	0.0421661
vnz_11700	0.495484	0.664888	0.907473	0.0421661
vnz_31815	0.495484	0.664888	0.907473	0.0421661
vnz_21945	0.493924	0.513175	0.899216	0.0461358
vnz_23990	0.487826	0.6839	0.907473	0.0421661
vnz_08750	0.487752	0.718691	0.907473	0.0421661
vnz_26095	0.480335	0.616296	0.906553	0.0426067
vnz_15470	0.475922	0.719349	0.907473	0.0421661
vnz_22655	0.475001	0.708415	0.907473	0.0421661
vnz_05140	0.471017	0.600691	0.899216	0.0461358
vnz_29500	0.465977	0.60061	0.899216	0.0461358
vnz_26455	0.464045	0.660912	0.907381	0.0422101
vnz_28410	0.463023	0.71761	0.907473	0.0421661
vnz_34800	0.461268	0.60948	0.905434	0.0431431
vnz_30135	0.461078	0.546438	0.899216	0.0461358
vnz_21420	0.46047	0.729829	0.910776	0.0405883
vnz_26710	0.459067	0.723978	0.907473	0.0421661
vnz_07085	0.457951	0.726624	0.908778	0.0415422
vnz_05670	0.457448	0.720206	0.907473	0.0421661
vnz_19370	0.455926	0.701413	0.907473	0.0421661
vnz_11680	0.455523	0.721239	0.907473	0.0421661
vnz_29995	0.455523	0.721239	0.907473	0.0421661
vnz_16080	0.455523	0.721239	0.907473	0.0421661
vnz_17625	0.455523	0.721239	0.907473	0.0421661
vnz_05685	0.455523	0.721239	0.907473	0.0421661
vnz_23425	0.455523	0.721239	0.907473	0.0421661
vnz_22565	0.455523	0.721239	0.907473	0.0421661
vnz_15640	0.455523	0.721239	0.907473	0.0421661
vnz_22405	0.455293	0.72032	0.907473	0.0421661
vnz_13840	0.448858	0.730022	0.910776	0.0405883
vnz_36080	0.448069	0.742078	0.917174	0.0375483
vnz_22675	0.442326	0.72525	0.907473	0.0421661
vnz_04185	0.436902	0.746307	0.917608	0.0373429
vnz_21830	0.436631	0.748745	0.917836	0.0372349
vnz_23965	0.435747	0.663788	0.907473	0.0421661
vnz_25640	0.432993	0.636715	0.906553	0.0426067
vnz_22230	0.432981	0.623693	0.906553	0.0426067
vnz_15855	0.430163	0.734333	0.913059	0.0395013
vnz_27355	0.429547	0.751764	0.919648	0.0363785
vnz_17400	0.42943	0.730217	0.910776	0.0405883
vnz_22290	0.42943	0.730217	0.910776	0.0405883
vnz_15890	0.425634	0.735381	0.913059	0.0395013
vnz_18015	0.423103	0.660676	0.907381	0.0422101
vnz_02020	0.420538	0.661143	0.907381	0.0422101
vnz_13470	0.418917	0.748946	0.917836	0.0372349
vnz_32965	0.417471	0.760083	0.924452	0.0341154
vnz_09440	0.414024	0.75752	0.923862	0.0343928
vnz_18820	0.413407	0.750415	0.918814	0.0367723
vnz_32370	0.412165	0.705438	0.907473	0.0421661
vnz_32030	0.412165	0.705438	0.907473	0.0421661
vnz_05350	0.411315	0.563108	0.899216	0.0461358
vnz_08520	0.405986	0.662185	0.907473	0.0421661
vnz_10735	0.40431	0.752413	0.919648	0.0363785
vnz_31005	0.40001	0.758221	0.923862	0.0343928
vnz_07635	0.399642	0.639696	0.906553	0.0426067
vnz_18360	0.399346	0.76184	0.925767	0.0334983
vnz_04165	0.398459	0.739254	0.915378	0.0383994
vnz_16035	0.398459	0.739254	0.915378	0.0383994
vnz_09110	0.398459	0.739254	0.915378	0.0383994
vnz_06845	0.393702	0.756094	0.92329	0.0346617
vnz_28320	0.39285	0.768888	0.931439	0.0308455
vnz_26600	0.392325	0.744734	0.917174	0.0375483
vnz_05395	0.392325	0.744734	0.917174	0.0375483
vnz_27470	0.392325	0.744734	0.917174	0.0375483
vnz_08675	0.392325	0.744734	0.917174	0.0375483
vnz_02755	0.392325	0.744734	0.917174	0.0375483
vnz_03245	0.392325	0.744734	0.917174	0.0375483
vnz_24830	0.390613	0.556859	0.899216	0.0461358
vnz_16855	0.39028	0.744878	0.917174	0.0375483
vnz_29490	0.390088	0.656661	0.906553	0.0426067
vnz_11770	0.388469	0.658319	0.906553	0.0426067
vnz_18095	0.384348	0.645861	0.906553	0.0426067
vnz_23115	0.382732	0.722183	0.907473	0.0421661
vnz_05755	0.381721	0.778258	0.935344	0.0290287
vnz_08365	0.380465	0.77134	0.931937	0.0306135
vnz_08890	0.380304	0.638736	0.906553	0.0426067
vnz_17490	0.37987	0.620536	0.906553	0.0426067
vnz_08045	0.375029	0.783486	0.936882	0.0283152
vnz_33650	0.374486	0.776876	0.934503	0.0294195
vnz_14985	0.373785	0.77636	0.934503	0.0294195
vnz_14610	0.372731	0.768065	0.931278	0.0309206
vnz_22015	0.370031	0.65993	0.907381	0.0422101
vnz_17850	0.369955	0.782276	0.936435	0.0285226
vnz_25140	0.369899	0.768415	0.931278	0.0309206
vnz_10985	0.369899	0.768415	0.931278	0.0309206
vnz_23355	0.363601	0.680247	0.907473	0.0421661
vnz_22575	0.362975	0.728012	0.910098	0.0409117
vnz_20830	0.362434	0.779333	0.935815	0.0288102
vnz_28850	0.359882	0.720241	0.907473	0.0421661
vnz_21325	0.357408	0.773979	0.933889	0.0297046
vnz_29220	0.356927	0.763294	0.926302	0.0332476
vnz_28315	0.355234	0.793603	0.937831	0.0278755
vnz_22640	0.350412	0.721712	0.907473	0.0421661
vnz_22515	0.348925	0.791458	0.937831	0.0278755
vnz_24875	0.348925	0.791458	0.937831	0.0278755
vnz_21695	0.345275	0.797976	0.938855	0.0274013
vnz_21030	0.342678	0.747839	0.917608	0.0373429
vnz_22165	0.342365	0.679068	0.907473	0.0421661
vnz_13485	0.341729	0.650668	0.906553	0.0426067
vnz_13525	0.337246	0.788823	0.937831	0.0278755
vnz_20435	0.335814	0.775249	0.934503	0.0294195
vnz_08900	0.334294	0.795569	0.938052	0.0277732
vnz_19695	0.330729	0.794403	0.937831	0.0278755
vnz_07360	0.330729	0.794403	0.937831	0.0278755
vnz_18750	0.330729	0.794403	0.937831	0.0278755
vnz_19085	0.330729	0.794403	0.937831	0.0278755
vnz_18055	0.330729	0.794403	0.937831	0.0278755
vnz_08385	0.330729	0.794403	0.937831	0.0278755
vnz_18130	0.330729	0.794403	0.937831	0.0278755
vnz_14545	0.330729	0.794403	0.937831	0.0278755
vnz_01295	0.330729	0.794403	0.937831	0.0278755
vnz_17140	0.330729	0.794403	0.937831	0.0278755
vnz_10525	0.330729	0.794403	0.937831	0.0278755
vnz_26020	0.330729	0.794403	0.937831	0.0278755
vnz_27095	0.330729	0.794403	0.937831	0.0278755
vnz_00385	0.330729	0.794403	0.937831	0.0278755
vnz_03935	0.330729	0.794403	0.937831	0.0278755
vnz_15375	0.330729	0.794403	0.937831	0.0278755
vnz_22505	0.326559	0.705152	0.907473	0.0421661
vnz_27125	0.324516	0.675274	0.907473	0.0421661
vnz_06005	0.323724	0.778153	0.935344	0.0290287
vnz_30245	0.322552	0.79558	0.938052	0.0277732
vnz_21815	0.317945	0.719451	0.907473	0.0421661
vnz_09120	0.317688	0.732415	0.912272	0.0398757
vnz_37230	0.312821	0.782332	0.936435	0.0285226
vnz_21270	0.312501	0.79755	0.938758	0.0274465
vnz_23805	0.312047	0.805935	0.942955	0.0255092
vnz_11645	0.311919	0.792093	0.937831	0.0278755
vnz_05295	0.306323	0.763099	0.926302	0.0332476
vnz_28970	0.300914	0.805617	0.942955	0.0255092
vnz_22495	0.299269	0.822406	0.952461	0.0211528
vnz_17870	0.29473	0.826123	0.955554	0.019745
vnz_19615	0.29412	0.776411	0.934503	0.0294195
vnz_18025	0.293619	0.828186	0.956394	0.019363
vnz_24475	0.293557	0.819116	0.950257	0.0221587
vnz_15395	0.293557	0.819116	0.950257	0.0221587
vnz_34640	0.293557	0.819116	0.950257	0.0221587
vnz_20930	0.293557	0.819116	0.950257	0.0221587
vnz_11025	0.293557	0.819116	0.950257	0.0221587
vnz_36165	0.291702	0.74809	0.917608	0.0373429
vnz_11380	0.285613	0.83074	0.956394	0.019363
vnz_35905	0.285613	0.83074	0.956394	0.019363
vnz_33990	0.284767	0.802514	0.9422	0.025857
vnz_28785	0.278977	0.783642	0.936882	0.0283152
vnz_23105	0.277431	0.833213	0.956394	0.019363
vnz_23685	0.276928	0.785538	0.937831	0.0278755
vnz_21300	0.276799	0.839006	0.956394	0.019363
vnz_19575	0.27496	0.747765	0.917608	0.0373429
vnz_15595	0.27361	0.839765	0.956394	0.019363
vnz_12690	0.272347	0.830022	0.956394	0.019363
vnz_32245	0.268147	0.836268	0.956394	0.019363
vnz_28515	0.268147	0.836268	0.956394	0.019363
vnz_08285	0.268147	0.836268	0.956394	0.019363
vnz_15670	0.268147	0.836268	0.956394	0.019363
vnz_07645	0.268147	0.836268	0.956394	0.019363
vnz_25420	0.267485	0.770171	0.931773	0.0306901
vnz_12065	0.264748	0.722646	0.907473	0.0421661
vnz_03730	0.264468	0.789444	0.937831	0.0278755
vnz_19260	0.263791	0.780823	0.935962	0.0287418
vnz_25990	0.262154	0.845449	0.956394	0.019363
vnz_18380	0.261323	0.835762	0.956394	0.019363
vnz_21870	0.256394	0.842194	0.956394	0.019363
vnz_33170	0.256059	0.814975	0.950257	0.0221587
vnz_07245	0.256059	0.814975	0.950257	0.0221587
vnz_24640	0.256059	0.814975	0.950257	0.0221587
vnz_08620	0.256059	0.814975	0.950257	0.0221587
vnz_19240	0.255332	0.824879	0.954921	0.0200327
vnz_27575	0.25502	0.849318	0.956924	0.0191225
vnz_26145	0.254938	0.776752	0.934503	0.0294195
vnz_09320	0.254188	0.837191	0.956394	0.019363
vnz_34590	0.253655	0.838682	0.956394	0.019363
vnz_21705	0.253388	0.848408	0.956394	0.019363
vnz_19200	0.253388	0.848408	0.956394	0.019363
vnz_04915	0.253388	0.848408	0.956394	0.019363
vnz_26630	0.253388	0.848408	0.956394	0.019363
vnz_13835	0.253388	0.848408	0.956394	0.019363
vnz_05640	0.253388	0.848408	0.956394	0.019363
vnz_26525	0.253388	0.848408	0.956394	0.019363
vnz_06550	0.253388	0.848408	0.956394	0.019363
vnz_05440	0.253388	0.848408	0.956394	0.019363
vnz_23430	0.253388	0.848408	0.956394	0.019363
vnz_07730	0.252527	0.806344	0.94303	0.0254745
vnz_03725	0.246783	0.753792	0.920891	0.0357918
vnz_05845	0.246468	0.782346	0.936435	0.0285226
vnz_11655	0.245034	0.844281	0.956394	0.019363
vnz_03270	0.239992	0.860155	0.964373	0.0157549
vnz_09900	0.239992	0.860155	0.964373	0.0157549
vnz_04325	0.239992	0.860155	0.964373	0.0157549
vnz_08770	0.236702	0.861826	0.965062	0.0154446
vnz_18235	0.236702	0.861826	0.965062	0.0154446
vnz_24990	0.235495	0.860022	0.964373	0.0157549
vnz_31355	0.23469	0.822171	0.952461	0.0211528
vnz_12410	0.234578	0.763207	0.926302	0.0332476
vnz_08550	0.225598	0.794708	0.937831	0.0278755
vnz_14740	0.221629	0.847208	0.956394	0.019363
vnz_07710	0.217709	0.820522	0.951486	0.0215977
vnz_19585	0.217436	0.826667	0.955687	0.0196845
vnz_30100	0.216898	0.873162	0.969996	0.0132303
vnz_25590	0.21628	0.838473	0.956394	0.019363
vnz_26240	0.210519	0.841703	0.956394	0.019363
vnz_21610	0.208871	0.759216	0.923862	0.0343928
vnz_19250	0.206754	0.787473	0.937831	0.0278755
vnz_24625	0.204575	0.803793	0.942461	0.0257368
vnz_15960	0.204455	0.878005	0.971942	0.0123595
vnz_06885	0.20281	0.852228	0.959414	0.0179941
vnz_26000	0.199553	0.873791	0.969996	0.0132303
vnz_06800	0.199342	0.878261	0.971942	0.0123595
vnz_26645	0.197165	0.877132	0.971942	0.0123595
vnz_11650	0.196468	0.837509	0.956394	0.019363
vnz_04675	0.194693	0.876849	0.971942	0.0123595
vnz_13530	0.190182	0.883411	0.975671	0.0106968
vnz_05415	0.18907	0.873578	0.969996	0.0132303
vnz_23820	0.188259	0.845483	0.956394	0.019363
vnz_36795	0.18598	0.87251	0.969888	0.0132782
vnz_34390	0.18598	0.87251	0.969888	0.0132782
vnz_14800	0.18598	0.87251	0.969888	0.0132782
vnz_29415	0.18598	0.87251	0.969888	0.0132782
vnz_21310	0.18598	0.87251	0.969888	0.0132782
vnz_24930	0.18598	0.87251	0.969888	0.0132782
vnz_16450	0.18598	0.87251	0.969888	0.0132782
vnz_22480	0.182844	0.872172	0.969888	0.0132782
vnz_22330	0.179395	0.891315	0.976313	0.0104109
vnz_02525	0.178544	0.891891	0.976313	0.0104109
vnz_29420	0.177723	0.877774	0.971942	0.0123595
vnz_21605	0.177656	0.828789	0.956394	0.019363
vnz_14580	0.176341	0.864092	0.966809	0.0146594
vnz_07110	0.175874	0.865001	0.967035	0.0145577
vnz_08090	0.174294	0.894829	0.976313	0.0104109
vnz_08710	0.171952	0.841962	0.956394	0.019363
vnz_18120	0.171035	0.845046	0.956394	0.019363
vnz_22160	0.170071	0.826936	0.955687	0.0196845
vnz_12725	0.169952	0.895869	0.976313	0.0104109
vnz_23035	0.169952	0.895869	0.976313	0.0104109
vnz_26340	0.169952	0.895869	0.976313	0.0104109
vnz_17135	0.169952	0.895869	0.976313	0.0104109
vnz_17895	0.169952	0.895869	0.976313	0.0104109
vnz_17900	0.169952	0.895869	0.976313	0.0104109
vnz_22500	0.169856	0.829926	0.956394	0.019363
vnz_01235	0.167182	0.877964	0.971942	0.0123595
vnz_10795	0.160119	0.872245	0.969888	0.0132782
vnz_05880	0.159621	0.863535	0.96658	0.0147621
vnz_07015	0.158534	0.898553	0.976313	0.0104109
vnz_09575	0.158507	0.890828	0.976313	0.0104109
vnz_00395	0.157601	0.90781	0.976313	0.0104109
vnz_15425	0.1556	0.907591	0.976313	0.0104109
vnz_26125	0.151763	0.851101	0.958538	0.0183905
vnz_05330	0.150022	0.869014	0.969888	0.0132782
vnz_23215	0.148232	0.908439	0.976313	0.0104109
vnz_25770	0.148232	0.908439	0.976313	0.0104109
vnz_20740	0.148232	0.908439	0.976313	0.0104109
vnz_19965	0.148232	0.908439	0.976313	0.0104109
vnz_15405	0.148232	0.908439	0.976313	0.0104109
vnz_16735	0.148232	0.908439	0.976313	0.0104109
vnz_35255	0.148232	0.908439	0.976313	0.0104109
vnz_32235	0.148232	0.908439	0.976313	0.0104109
vnz_07480	0.148232	0.908439	0.976313	0.0104109
vnz_24965	0.147308	0.881902	0.974548	0.0111968
vnz_28560	0.146182	0.896894	0.976313	0.0104109
vnz_12895	0.143978	0.90921	0.976313	0.0104109
vnz_26045	0.143978	0.90921	0.976313	0.0104109
vnz_24635	0.143978	0.90921	0.976313	0.0104109
vnz_06570	0.143978	0.90921	0.976313	0.0104109
vnz_21740	0.134289	0.88738	0.976313	0.0104109
vnz_08540	0.133894	0.898784	0.976313	0.0104109
vnz_00920	0.133086	0.911796	0.976313	0.0104109
vnz_20730	0.133086	0.911796	0.976313	0.0104109
vnz_03460	0.133086	0.911796	0.976313	0.0104109
vnz_16880	0.133086	0.911796	0.976313	0.0104109
vnz_22200	0.133086	0.911796	0.976313	0.0104109
vnz_26895	0.133086	0.911796	0.976313	0.0104109
vnz_25150	0.133086	0.911796	0.976313	0.0104109
vnz_19635	0.130801	0.880876	0.974161	0.0113693
vnz_29025	0.129797	0.922941	0.982744	0.00755957
vnz_05285	0.128654	0.91156	0.976313	0.0104109
vnz_26640	0.127596	0.86851	0.969771	0.0133306
vnz_16875	0.127533	0.921132	0.982159	0.00781818
vnz_11460	0.127533	0.921132	0.982159	0.00781818
vnz_29000	0.124946	0.925695	0.982744	0.00755957
vnz_34810	0.124946	0.925695	0.982744	0.00755957
vnz_27460	0.124329	0.897544	0.976313	0.0104109
vnz_14500	0.123696	0.905383	0.976313	0.0104109
vnz_16075	0.123696	0.905383	0.976313	0.0104109
vnz_25855	0.123696	0.905383	0.976313	0.0104109
vnz_08600	0.123696	0.905383	0.976313	0.0104109
vnz_16555	0.123696	0.905383	0.976313	0.0104109
vnz_37385	0.123696	0.905383	0.976313	0.0104109
vnz_04665	0.123696	0.905383	0.976313	0.0104109
vnz_30065	0.123696	0.905383	0.976313	0.0104109
vnz_36760	0.123696	0.905383	0.976313	0.0104109
vnz_04085	0.123696	0.905383	0.976313	0.0104109
vnz_10195	0.123696	0.905383	0.976313	0.0104109
vnz_15555	0.119947	0.910188	0.976313	0.0104109
vnz_08335	0.116064	0.931424	0.984526	0.00677278
vnz_31150	0.116064	0.931424	0.984526	0.00677278
vnz_17530	0.114019	0.880977	0.974161	0.0113693
vnz_11180	0.112321	0.934147	0.984684	0.00670329
vnz_34745	0.110168	0.929861	0.984526	0.00677278
vnz_15920	0.109116	0.934353	0.984684	0.00670329
vnz_22395	0.108718	0.895913	0.976313	0.0104109
vnz_11840	0.106034	0.904599	0.976313	0.0104109
vnz_22020	0.104738	0.905806	0.976313	0.0104109
vnz_05090	0.0988436	0.933559	0.984604	0.00673828
vnz_29390	0.098188	0.939372	0.987482	0.005471
vnz_26150	0.098188	0.939372	0.987482	0.005471
vnz_16700	0.0810634	0.940483	0.987482	0.005471
vnz_30235	0.0810634	0.940483	0.987482	0.005471
vnz_26565	0.0810634	0.940483	0.987482	0.005471
vnz_05030	0.0801865	0.95067	0.993849	0.00267964
vnz_17370	0.0801865	0.95067	0.993849	0.00267964
vnz_14520	0.0783592	0.919054	0.981782	0.00798498
vnz_24825	0.0776071	0.927976	0.984526	0.00677278
vnz_26345	0.074843	0.954191	0.994901	0.0022202
vnz_17650	0.0740421	0.940372	0.987482	0.005471
vnz_21735	0.0730763	0.935042	0.985031	0.00655022
vnz_06905	0.072156	0.936555	0.986245	0.00601505
vnz_26595	0.0714618	0.956843	0.994901	0.0022202
vnz_17160	0.0638686	0.960353	0.994901	0.0022202
vnz_21640	0.0631909	0.94285	0.988693	0.00493855
vnz_22760	0.0623467	0.960515	0.994901	0.0022202
vnz_07675	0.0614577	0.943791	0.989252	0.00469309
vnz_26235	0.0580983	0.940974	0.987482	0.005471
vnz_20960	0.0549123	0.964502	0.994901	0.0022202
vnz_25860	0.0532132	0.962651	0.994901	0.0022202
vnz_24840	0.0494245	0.940837	0.987482	0.005471
vnz_21235	0.0482192	0.966046	0.994901	0.0022202
vnz_20775	0.0482192	0.966046	0.994901	0.0022202
vnz_03580	0.0482192	0.966046	0.994901	0.0022202
vnz_30700	0.0482192	0.966046	0.994901	0.0022202
vnz_29240	0.0474404	0.967295	0.994901	0.0022202
vnz_17875	0.0474404	0.967295	0.994901	0.0022202
vnz_18310	0.0474404	0.967295	0.994901	0.0022202
vnz_19595	0.0474404	0.967295	0.994901	0.0022202
vnz_01605	0.0474404	0.967295	0.994901	0.0022202
vnz_25695	0.0474404	0.967295	0.994901	0.0022202
vnz_02070	0.0472145	0.948499	0.992716	0.00317497
vnz_16630	0.0457071	0.967197	0.994901	0.0022202
vnz_11405	0.0457071	0.967197	0.994901	0.0022202
vnz_22315	0.0457071	0.967197	0.994901	0.0022202
vnz_01670	0.0457071	0.967197	0.994901	0.0022202
vnz_31500	0.0457071	0.967197	0.994901	0.0022202
vnz_31100	0.0457071	0.967197	0.994901	0.0022202
vnz_23915	0.0457071	0.967197	0.994901	0.0022202
vnz_34830	0.0448079	0.963474	0.994901	0.0022202
vnz_13725	0.043312	0.965368	0.994901	0.0022202
vnz_21025	0.0411534	0.975845	0.995656	0.00189067
vnz_18350	0.0402919	0.970426	0.995656	0.00189067
vnz_22510	0.0353473	0.979208	0.995656	0.00189067
vnz_31910	0.0345042	0.971395	0.995656	0.00189067
vnz_24775	0.0318782	0.980442	0.995656	0.00189067
vnz_14550	0.0296325	0.982405	0.995656	0.00189067
vnz_34690	0.029615	0.972435	0.995656	0.00189067
vnz_21615	0.024866	0.968892	0.995422	0.0019926
vnz_27075	0.024308	0.982779	0.995656	0.00189067
vnz_05220	0.0235787	0.980245	0.995656	0.00189067
vnz_24835	0.022763	0.975736	0.995656	0.00189067
vnz_26010	0.0218291	0.986387	0.995656	0.00189067
vnz_29930	0.0218291	0.986387	0.995656	0.00189067
vnz_08310	0.0218291	0.986387	0.995656	0.00189067
vnz_16850	0.0218291	0.986387	0.995656	0.00189067
vnz_31485	0.0218291	0.986387	0.995656	0.00189067
vnz_34395	0.0218291	0.986387	0.995656	0.00189067
vnz_21055	0.0218291	0.986387	0.995656	0.00189067
vnz_18145	0.0218291	0.986387	0.995656	0.00189067
vnz_17075	0.0218291	0.986387	0.995656	0.00189067
vnz_21820	0.0218291	0.986387	0.995656	0.00189067
vnz_03940	0.0218291	0.986387	0.995656	0.00189067
vnz_26650	0.0218291	0.986387	0.995656	0.00189067
vnz_14190	0.0218291	0.986387	0.995656	0.00189067
vnz_06980	0.0218291	0.986387	0.995656	0.00189067
vnz_10330	0.0218291	0.986387	0.995656	0.00189067
vnz_04830	0.0218291	0.986387	0.995656	0.00189067
vnz_03810	0.0212769	0.986105	0.995656	0.00189067
vnz_23975	0.0211328	0.985472	0.995656	0.00189067
vnz_07545	0.0203327	0.983424	0.995656	0.00189067
vnz_13920	0.0202488	0.987095	0.995656	0.00189067
vnz_06320	0.0183737	0.988915	0.996556	0.00149826
vnz_06985	0.0151289	0.988576	0.996556	0.00149826
vnz_05400	0.0149872	0.985856	0.995656	0.00189067
vnz_11315	0.0144363	0.991314	0.997164	0.00123335
vnz_25520	0.0141179	0.989445	0.996723	0.00142539
vnz_27425	0.0132466	0.991527	0.997164	0.00123335
vnz_24645	0.0129782	0.987295	0.995656	0.00189067
vnz_07745	0.00799983	0.995108	0.998755	0.000541212
vnz_16410	0.00551763	0.996465	0.999164	0.000363364
vnz_21010	0.00492121	0.996975	0.999164	0.000363364
vnz_06115	0.00254085	0.998478	0.999477	0.00022704
vnz_26585	0.00222547	0.998608	0.999477	0.00022704
vnz_33925	0.00127059	0.999062	0.999477	0.00022704
vnz_07750	-0.000400716	0.999627	0.999627	0.000161977
vnz_13460	-0.000859142	0.999112	0.999477	0.00022704
vnz_17905	-0.00251092	0.99851	0.999477	0.00022704
vnz_02520	-0.00451326	0.996733	0.999164	0.000363364
vnz_12870	-0.00451326	0.996733	0.999164	0.000363364
vnz_26880	-0.00694728	0.993391	0.997762	0.00097291
vnz_12095	-0.00773003	0.992431	0.997164	0.00123335
vnz_26680	-0.00797266	0.991922	0.997164	0.00123335
vnz_13945	-0.0098673	0.994027	0.998035	0.000854269
vnz_27570	-0.0119485	0.990939	0.997164	0.00123335
vnz_25190	-0.0119557	0.992254	0.997164	0.00123335
vnz_22180	-0.012565	0.991544	0.997164	0.00123335
vnz_26230	-0.0145621	0.983971	0.995656	0.00189067
vnz_25085	-0.0158836	0.983916	0.995656	0.00189067
vnz_21810	-0.0160423	0.986578	0.995656	0.00189067
vnz_22630	-0.0173279	0.98531	0.995656	0.00189067
vnz_01465	-0.0203749	0.987102	0.995656	0.00189067
vnz_15975	-0.0203749	0.987102	0.995656	0.00189067
vnz_23075	-0.0203749	0.987102	0.995656	0.00189067
vnz_36835	-0.0203749	0.987102	0.995656	0.00189067
vnz_14575	-0.0212536	0.98693	0.995656	0.00189067
vnz_17750	-0.0291864	0.968428	0.995319	0.00203772
vnz_22005	-0.0299658	0.971103	0.995656	0.00189067
vnz_23985	-0.0307857	0.980259	0.995656	0.00189067
vnz_11475	-0.0333003	0.979669	0.995656	0.00189067
vnz_08495	-0.0347404	0.978191	0.995656	0.00189067
vnz_21240	-0.0351946	0.975399	0.995656	0.00189067
vnz_21445	-0.0353891	0.973419	0.995656	0.00189067
vnz_21600	-0.0366701	0.973836	0.995656	0.00189067
vnz_26080	-0.0407898	0.974361	0.995656	0.00189067
vnz_05835	-0.0441251	0.962267	0.994901	0.0022202
vnz_05410	-0.0442488	0.971996	0.995656	0.00189067
vnz_28805	-0.0510108	0.961687	0.994901	0.0022202
vnz_12855	-0.0512287	0.968054	0.995308	0.00204255
vnz_26885	-0.0545612	0.946613	0.991121	0.00387314
vnz_14900	-0.0552665	0.959113	0.994901	0.0022202
vnz_22730	-0.0589564	0.963006	0.994901	0.0022202
vnz_04570	-0.0589564	0.963006	0.994901	0.0022202
vnz_09170	-0.0589564	0.963006	0.994901	0.0022202
vnz_21825	-0.0589564	0.963006	0.994901	0.0022202
vnz_18620	-0.0589564	0.963006	0.994901	0.0022202
vnz_14450	-0.0589564	0.963006	0.994901	0.0022202
vnz_20755	-0.0606176	0.94909	0.992956	0.00307015
vnz_25285	-0.0610956	0.955814	0.994901	0.0022202
vnz_28795	-0.0653211	0.956635	0.994901	0.0022202
vnz_22735	-0.0668458	0.952673	0.994901	0.0022202
vnz_14250	-0.0671391	0.933082	0.984604	0.00673828
vnz_05180	-0.0672768	0.953911	0.994901	0.0022202
vnz_11750	-0.0675304	0.957358	0.994901	0.0022202
vnz_07755	-0.0710754	0.957978	0.994901	0.0022202
vnz_17880	-0.0710754	0.957978	0.994901	0.0022202
vnz_23265	-0.0710754	0.957978	0.994901	0.0022202
vnz_12990	-0.0756982	0.955506	0.994901	0.0022202
vnz_21655	-0.0785488	0.917485	0.981289	0.00820292
vnz_21475	-0.0812497	0.904917	0.976313	0.0104109
vnz_07585	-0.0872778	0.921207	0.982159	0.00781818
vnz_16435	-0.0909489	0.944467	0.989252	0.00469309
vnz_21675	-0.0925457	0.920943	0.982159	0.00781818
vnz_31925	-0.0934739	0.944461	0.989252	0.00469309
vnz_05385	-0.0934937	0.919954	0.982159	0.00781818
vnz_25965	-0.0936364	0.924487	0.982744	0.00755957
vnz_26305	-0.0942107	0.918473	0.981544	0.00809025
vnz_21145	-0.0958719	0.942825	0.988693	0.00493855
vnz_26715	-0.0995426	0.938099	0.987482	0.005471
vnz_35100	-0.102199	0.933531	0.984604	0.00673828
vnz_28360	-0.104438	0.925209	0.982744	0.00755957
vnz_19410	-0.105158	0.933458	0.984604	0.00673828
vnz_13925	-0.105582	0.918344	0.981544	0.00809025
vnz_07830	-0.107289	0.931783	0.984526	0.00677278
vnz_05620	-0.107289	0.931783	0.984526	0.00677278
vnz_14570	-0.107289	0.931783	0.984526	0.00677278
vnz_37300	-0.107289	0.931783	0.984526	0.00677278
vnz_25240	-0.107289	0.931783	0.984526	0.00677278
vnz_06785	-0.107289	0.931783	0.984526	0.00677278
vnz_08655	-0.107289	0.931783	0.984526	0.00677278
vnz_22065	-0.108205	0.906834	0.976313	0.0104109
vnz_10805	-0.111099	0.932047	0.984526	0.00677278
vnz_06890	-0.116102	0.8946	0.976313	0.0104109
vnz_02720	-0.117725	0.92385	0.982744	0.00755957
vnz_25750	-0.11936	0.928689	0.984526	0.00677278
vnz_16900	-0.12218	0.867972	0.969748	0.013341
vnz_25970	-0.123749	0.921559	0.982159	0.00781818
vnz_25195	-0.125705	0.913661	0.977928	0.00969325
vnz_08595	-0.125791	0.923591	0.982744	0.00755957
vnz_09585	-0.125791	0.923591	0.982744	0.00755957
vnz_18000	-0.127003	0.924599	0.982744	0.00755957
vnz_12355	-0.127077	0.925306	0.982744	0.00755957
vnz_16460	-0.127152	0.8923	0.976313	0.0104109
vnz_11450	-0.128975	0.891686	0.976313	0.0104109
vnz_08855	-0.130991	0.886208	0.976313	0.0104109
vnz_13375	-0.13316	0.917518	0.981289	0.00820292
vnz_22035	-0.135263	0.899745	0.976313	0.0104109
vnz_15880	-0.138513	0.840241	0.956394	0.019363
vnz_11610	-0.139711	0.911213	0.976313	0.0104109
vnz_20395	-0.146408	0.900724	0.976313	0.0104109
vnz_18425	-0.146803	0.907436	0.976313	0.0104109
vnz_07550	-0.147091	0.891331	0.976313	0.0104109
vnz_16610	-0.14887	0.853365	0.960298	0.0175938
vnz_17280	-0.151838	0.894874	0.976313	0.0104109
vnz_06470	-0.151838	0.894874	0.976313	0.0104109
vnz_21770	-0.152959	0.85757	0.963447	0.0161723
vnz_06105	-0.154889	0.900775	0.976313	0.0104109
vnz_14460	-0.156409	0.906406	0.976313	0.0104109
vnz_19265	-0.156845	0.817142	0.950257	0.0221587
vnz_28670	-0.157916	0.88455	0.976313	0.0104109
vnz_22830	-0.159385	0.905752	0.976313	0.0104109
vnz_25185	-0.159721	0.897395	0.976313	0.0104109
vnz_02915	-0.159721	0.897395	0.976313	0.0104109
vnz_26420	-0.159721	0.897395	0.976313	0.0104109
vnz_20460	-0.159721	0.897395	0.976313	0.0104109
vnz_24060	-0.159721	0.897395	0.976313	0.0104109
vnz_05990	-0.160359	0.897963	0.976313	0.0104109
vnz_22825	-0.164732	0.869587	0.969888	0.0132782
vnz_15800	-0.165121	0.888898	0.976313	0.0104109
vnz_17865	-0.167114	0.860858	0.964767	0.0155775
vnz_18345	-0.174156	0.875211	0.970921	0.0128163
vnz_16045	-0.17545	0.810133	0.946653	0.0238092
vnz_24755	-0.175892	0.857384	0.963447	0.0161723
vnz_36060	-0.177218	0.845094	0.956394	0.019363
vnz_04225	-0.18317	0.887775	0.976313	0.0104109
vnz_18200	-0.187742	0.882039	0.974548	0.0111968
vnz_32525	-0.193059	0.829722	0.956394	0.019363
vnz_21450	-0.194845	0.797247	0.938758	0.0274465
vnz_21175	-0.197916	0.874023	0.969996	0.0132303
vnz_06190	-0.207421	0.868135	0.969748	0.013341
vnz_14925	-0.211948	0.864954	0.967035	0.0145577
vnz_11710	-0.215048	0.842716	0.956394	0.019363
vnz_26245	-0.218034	0.836694	0.956394	0.019363
vnz_25895	-0.219228	0.782584	0.936435	0.0285226
vnz_08035	-0.219677	0.856872	0.963447	0.0161723
vnz_05885	-0.222248	0.859966	0.964373	0.0157549
vnz_17705	-0.226804	0.825521	0.955261	0.0198781
vnz_17470	-0.232604	0.799599	0.939958	0.0268916
vnz_27210	-0.234656	0.805904	0.942955	0.0255092
vnz_21470	-0.235545	0.742324	0.917174	0.0375483
vnz_26165	-0.239058	0.770524	0.931773	0.0306901
vnz_07530	-0.24046	0.802841	0.9422	0.025857
vnz_05275	-0.243328	0.855056	0.961807	0.0169123
vnz_08025	-0.24334	0.779149	0.935815	0.0288102
vnz_26515	-0.245763	0.761206	0.925408	0.0336668
vnz_21120	-0.251738	0.83753	0.956394	0.019363
vnz_09480	-0.253248	0.847478	0.956394	0.019363
vnz_21065	-0.253248	0.847478	0.956394	0.019363
vnz_15825	-0.253248	0.847478	0.956394	0.019363
vnz_30325	-0.253248	0.847478	0.956394	0.019363
vnz_16430	-0.253248	0.847478	0.956394	0.019363
vnz_13070	-0.253248	0.847478	0.956394	0.019363
vnz_16395	-0.253248	0.847478	0.956394	0.019363
vnz_20445	-0.253248	0.847478	0.956394	0.019363
vnz_29715	-0.253248	0.847478	0.956394	0.019363
vnz_03920	-0.253248	0.847478	0.956394	0.019363
vnz_35415	-0.253722	0.839682	0.956394	0.019363
vnz_23135	-0.254122	0.848499	0.956394	0.019363
vnz_13500	-0.256573	0.844909	0.956394	0.019363
vnz_14715	-0.256806	0.815389	0.950257	0.0221587
vnz_08845	-0.259445	0.758269	0.923862	0.0343928
vnz_07075	-0.260701	0.786068	0.937831	0.0278755
vnz_15655	-0.263928	0.803169	0.9422	0.025857
vnz_10665	-0.26539	0.775859	0.934503	0.0294195
vnz_08020	-0.266353	0.838198	0.956394	0.019363
vnz_15465	-0.26782	0.793626	0.937831	0.0278755
vnz_09520	-0.268222	0.836324	0.956394	0.019363
vnz_24780	-0.268222	0.836324	0.956394	0.019363
vnz_07630	-0.270557	0.796927	0.938758	0.0274465
vnz_09220	-0.278664	0.806937	0.94332	0.0253409
vnz_28750	-0.279063	0.677089	0.907473	0.0421661
vnz_28415	-0.280781	0.799135	0.939816	0.0269573
vnz_18365	-0.284396	0.831193	0.956394	0.019363
vnz_26845	-0.284413	0.736793	0.914118	0.0389978
vnz_07970	-0.28502	0.68441	0.907473	0.0421661
vnz_11355	-0.289048	0.822243	0.952461	0.0211528
vnz_19995	-0.291075	0.676386	0.907473	0.0421661
vnz_28335	-0.292604	0.803226	0.9422	0.025857
vnz_13715	-0.294802	0.818701	0.950257	0.0221587
vnz_36815	-0.294802	0.818701	0.950257	0.0221587
vnz_20810	-0.294802	0.818701	0.950257	0.0221587
vnz_08570	-0.301015	0.818313	0.950257	0.0221587
vnz_17855	-0.301015	0.818313	0.950257	0.0221587
vnz_21715	-0.306082	0.718133	0.907473	0.0421661
vnz_09275	-0.3064	0.801974	0.9422	0.025857
vnz_11230	-0.30836	0.690818	0.907473	0.0421661
vnz_27065	-0.308547	0.77241	0.932818	0.0302032
vnz_24910	-0.308599	0.790643	0.937831	0.0278755
vnz_17950	-0.309752	0.68189	0.907473	0.0421661
vnz_21700	-0.310517	0.702639	0.907473	0.0421661
vnz_04280	-0.312853	0.804639	0.942646	0.0256515
vnz_22550	-0.31515	0.812712	0.949262	0.022614
vnz_03955	-0.315995	0.734862	0.913059	0.0395013
vnz_07115	-0.316461	0.733831	0.913059	0.0395013
vnz_04370	-0.319941	0.773645	0.933889	0.0297046
vnz_21685	-0.323738	0.804139	0.942463	0.0257356
vnz_08825	-0.324386	0.780559	0.935962	0.0287418
vnz_26040	-0.324386	0.780559	0.935962	0.0287418
vnz_26140	-0.329753	0.793467	0.937831	0.0278755
vnz_22605	-0.333928	0.730185	0.910776	0.0405883
vnz_29040	-0.335269	0.79618	0.938354	0.0276331
vnz_18070	-0.338536	0.687622	0.907473	0.0421661
vnz_17745	-0.341567	0.687023	0.907473	0.0421661
vnz_34795	-0.343165	0.683242	0.907473	0.0421661
vnz_13600	-0.345053	0.74798	0.917608	0.0373429
vnz_16465	-0.345894	0.738098	0.915188	0.0384899
vnz_29525	-0.347241	0.785669	0.937831	0.0278755
vnz_18315	-0.348466	0.752439	0.919648	0.0363785
vnz_34350	-0.348466	0.752439	0.919648	0.0363785
[truncated: 740 more rows]

## Sheet: Supp. Fig.1
Top panel					Middle panel					Bottom panel
FtsZ-Ypet		SepX-mCherry			FtsZ-Ypet		SepX-mCherry			FtsZ-Ypet		SepX-mCherry
distance (mm)	grey value	distance (mm)	grey value		distance (mm)	grey value	distance (mm)	grey value		distance (mm)	grey value	distance (mm)	grey value
0	54.005	0	165.209		0	14.289	0	160.073		0	64.596	0	143.176
0.065	51.441	0.065	168.414		0.065	16.559	0.065	148.58		0.065	69.877	0.065	143.692
0.13	55.614	0.13	164.267		0.13	18.458	0.13	158.74		0.13	91.352	0.13	149.069
0.195	53.581	0.195	171.645		0.195	17.259	0.195	149.637		0.195	100.819	0.195	147.928
0.26	50.566	0.26	169.789		0.26	18.144	0.26	157.551		0.26	129.008	0.26	166.337
0.325	54.307	0.325	165.522		0.325	16.347	0.325	156.004		0.325	159.042	0.325	157.053
0.39	55.116	0.39	170.465		0.39	15.467	0.39	153.955		0.39	192.665	0.39	159.068
0.455	57.407	0.455	167.789		0.455	19.01	0.455	153.33		0.455	199.18	0.455	150.018
0.52	59.338	0.52	169.555		0.52	16.237	0.52	156.112		0.52	183.553	0.52	135.734
0.585	62.894	0.585	161.403		0.585	18.518	0.585	148.758		0.585	148.026	0.585	123.249
0.65	63.773	0.65	157.028		0.65	21.276	0.65	143.502		0.65	119.332	0.65	120.387
0.715	61.531	0.715	162.07		0.715	19.875	0.715	148		0.715	93.768	0.715	115.186
0.78	67.699	0.78	160.894		0.78	14.828	0.78	146.126		0.78	80.065	0.78	109.502
0.845	64.805	0.845	160.446		0.845	16.307	0.845	144.544		0.845	68.017	0.845	107.19
0.91	71.672	0.91	173.813		0.91	17.634	0.91	136.115		0.91	54.443	0.91	101.307
0.975	66.596	0.975	176.129		0.975	19.809	0.975	130.315		0.975	48.727	0.975	96.6
1.04	79.365	1.04	171.559		1.04	20.194	1.04	141.276		1.04	54.825	1.04	92.979
1.105	85.466	1.105	184.192		1.105	18.714	1.105	135.684		1.105	51.42	1.105	88.598
1.17	83.713	1.17	198.991		1.17	19.771	1.17	130.252		1.17	58.716	1.17	93.657
1.235	100.244	1.235	183.486		1.235	25.305	1.235	132.171		1.235	54.275	1.235	85.541
1.3	128.116	1.3	208.97		1.3	34.695	1.3	153.379		1.3	49.72	1.3	83.329
1.365	178.96	1.365	235.078		1.365	30.803	1.365	145.963		1.365	50.873	1.365	89.626
1.43	237.48	1.43	253.765		1.43	34.084	1.43	139.301		1.43	60.958	1.43	87.948
1.495	295.978	1.495	271.071		1.495	40.437	1.495	141.228		1.495	63.846	1.495	94.843
1.56	317.728	1.56	268.981		1.56	54.033	1.56	144.936		1.56	56.727	1.56	101.768
1.625	271.377	1.625	261.032		1.625	64.716	1.625	168.269		1.625	59.098	1.625	93.633
1.69	193.838	1.69	237.429		1.69	103.651	1.69	199.988		1.69	44.374	1.69	98.452
1.755	132.29	1.755	206.742		1.755	160.427	1.755	214.622		1.755	44.374	1.755	89.392
1.82	101.967	1.82	188.917		1.82	219.971	1.82	212.245		1.82	42.759	1.82	94.674
1.885	86.953	1.885	185.184		1.885	237.809	1.885	189.661		1.885	44.718	1.885	96.592
1.95	81.329	1.95	190.698		1.95	201.53	1.95	176.709		1.95	42.159	1.95	85.077
2.015	73.491	2.015	187.153		2.015	157.177	2.015	173.13		2.015	40.752	2.015	89.999
2.08	69.874	2.08	188.287		2.08	111.379	2.08	170.775		2.08	42.972	2.08	89.068
2.145	64.63	2.145	179.51		2.145	80.353	2.145	168.323		2.145	41.385	2.145	90.648
2.21	65.319	2.21	184.548		2.21	66.549	2.21	162.749		2.21	39.586	2.21	80.805
2.275	64.098	2.275	189.91		2.275	60.217	2.275	168.791		2.275	40.705	2.275	89.156
2.34	63.338	2.34	188.981		2.34	63.252	2.34	165.299		2.34	43.796	2.34	84.465
2.405	62.858	2.405	189.92		2.405	77.715	2.405	184.172		2.405	39.655	2.405	91.241
2.47	64.424	2.47	181.988		2.47	94.956	2.47	184.879		2.47	40.003	2.47	100.794
2.535	69.674	2.535	178.527		2.535	104.372	2.535	190.578		2.535	37.429	2.535	91.278
2.6	67.187	2.6	169.765		2.6	120.307	2.6	193.17		2.6	37.404	2.6	85.799
2.665	64.912	2.665	163.895		2.665	157.684	2.665	188.095		2.665	38.218	2.665	83.765
2.73	68.571	2.73	172.201		2.73	247.663	2.73	195.385		2.73	40.85	2.73	85.708
2.795	68.372	2.795	179.081		2.795	336.549	2.795	208.228		2.795	37.942	2.795	84.101
2.86	65.195	2.86	174.294		2.86	375.052	2.86	202.12		2.86	35.541	2.86	85.995
2.925	62.985	2.925	168.546		2.925	321.476	2.925	196.207		2.925	39.016	2.925	87.504
2.99	64.796	2.99	170.945		2.99	232.258	2.99	188.873		2.99	38.473	2.99	84.171
3.055	68.118	3.055	177.119		3.055	152.085	3.055	170.837		3.055	38.902	3.055	85.454
3.12	65.939	3.12	172.648		3.12	106.181	3.12	167.651		3.12	43.336	3.12	90.26
3.185	65.475	3.185	180.548		3.185	87.159	3.185	183.32		3.185	43.794	3.185	85.408
3.25	69.48	3.25	177.525		3.25	73.309	3.25	174.66		3.25	50.208	3.25	84.718
3.315	64.237	3.315	174.68		3.315	72.543	3.315	185.187		3.315	50.219	3.315	79.423
3.38	60.057	3.38	168.131		3.38	67.941	3.38	170.657		3.38	52.235	3.38	85.78
3.445	58.703	3.445	165.576		3.445	73.451	3.445	162.901		3.445	52.788	3.445	85.42
3.51	61.72	3.51	173.614		3.51	72.976	3.51	168.693		3.51	65.245	3.51	92.86
3.575	62.04	3.575	174.353		3.575	72.736	3.575	173.798		3.575	74.56	3.575	96.55
3.64	58.012	3.64	177.306		3.64	74.883	3.64	174.671		3.64	76.172	3.64	78.347
3.705	59.787	3.705	169.932		3.705	94.527	3.705	179.592		3.705	75.669	3.705	92.577
3.77	61.775	3.77	176.075		3.77	107.19	3.77	174.856		3.77	64.061	3.77	90.405
3.835	62.353	3.835	175.922		3.835	133.168	3.835	177.539		3.835	62.037	3.835	94.047
3.9	60.474	3.9	172.962		3.9	191.922	3.9	193.087		3.9	59.679	3.9	90.154
3.965	58.935	3.965	178.122		3.965	296.837	3.965	203.176		3.965	50.255	3.965	83.355
4.03	62.766	4.03	171.699		4.03	395.889	4.03	209.546		4.03	50.198	4.03	89.566
4.095	62.152	4.095	161.956		4.095	406.981	4.095	189.983		4.095	46.525	4.095	102.459
4.16	58.604	4.16	159.78		4.16	336.598	4.16	185.128		4.16	46.775	4.16	93.622
4.225	60.155	4.225	157.162		4.225	243.834	4.225	173.31		4.225	48.812	4.225	97.831
4.29	64.734	4.29	152.274		4.29	156.32	4.29	172.119		4.29	49.66	4.29	102.488
4.355	63.184	4.355	151.387		4.355	107.66	4.355	179.965		4.355	49.277	4.355	115.362
4.42	64.382	4.42	155.397		4.42	83.363	4.42	176.364		4.42	46.457	4.42	104.882
4.485	64.564	4.485	160.136		4.485	73.188	4.485	173.708		4.485	44.676	4.485	90.495
4.55	66.082	4.55	162.563		4.55	69.804	4.55	157.621		4.55	50.313	4.55	91.579
4.615	70.701	4.615	160.996		4.615	60.442	4.615	145.986		4.615	54.025	4.615	103.188
4.68	74.174	4.68	159.659		4.68	65.886	4.68	148.098		4.68	57.173	4.68	114.925
4.745	76.48	4.745	165.311		4.745	67.26	4.745	157.312		4.745	60.832	4.745	107.057
4.81	79.902	4.81	167.659		4.81	60.349	4.81	158.314		4.81	63.558	4.81	114.312
4.875	92.842	4.875	167.66		4.875	61.871	4.875	156.263		4.875	66.669	4.875	131.89
4.94	112.951	4.94	168.001		4.94	65.351	4.94	167.149		4.94	73.293	4.94	134.47
5.005	134.259	5.005	172.907		5.005	66.104	5.005	156.423		5.005	72.161	5.005	126.327
5.07	156.863	5.07	185.859		5.07	83.496	5.07	154.491		5.07	81.168	5.07	124.024
5.135	207.161	5.135	215.426		5.135	104.171	5.135	164.103		5.135	100.055	5.135	139.661
5.2	261.319	5.2	232.517		5.2	153.236	5.2	170.962		5.2	113.819	5.2	143.068
5.265	292.608	5.265	231.556		5.265	237.406	5.265	185.343		5.265	142.057	5.265	137.153
5.33	304.025	5.33	222.172		5.33	304.538	5.33	184.691		5.33	181.349	5.33	159.865
5.395	270.952	5.395	200.431		5.395	309.524	5.395	193.32		5.395	230.199	5.395	169.345
5.46	201.484	5.46	187.589		5.46	244.679	5.46	171.674		5.46	324.434	5.46	167.417
5.525	143.133	5.525	180.135		5.525	176.715	5.525	167.55		5.525	378.936	5.525	171.925
5.59	117.707	5.59	169.192		5.59	113.434	5.59	165.734		5.59	382.78	5.59	182.965
5.655	105.644	5.655	171.086		5.655	80.092	5.655	159.001		5.655	324.861	5.655	173.587
5.72	98.743	5.72	179.708		5.72	64.439	5.72	159.742		5.72	261.655	5.72	162.44
5.785	92.804	5.785	187.299		5.785	58.676	5.785	164.221		5.785	191.501	5.785	158.261
5.85	88.905	5.85	184.073		5.85	48.595	5.85	169.303		5.85	152.475	5.85	164.155
5.915	88.971	5.915	176.43		5.915	52.513	5.915	168.992		5.915	121.683	5.915	175.201
5.98	89.319	5.98	185.831		5.98	53.455	5.98	154.521		5.98	114.462	5.98	166.67
6.045	85.454	6.045	185.946		6.045	58.194	6.045	157.966		6.045	108.658	6.045	154.155
6.11	81.882	6.11	185.295		6.11	50.247	6.11	176.45		6.11	127.563	6.11	170.375
6.175	83.194	6.175	189.265		6.175	56.09	6.175	171.094		6.175	145.861	6.175	180.655
6.24	96.408	6.24	190.083		6.24	55.803	6.24	155.908		6.24	171.155	6.24	171.576
6.305	111.704	6.305	195.943		6.305	59.982	6.305	167.478		6.305	224.444	6.305	177.847
6.37	126.034	6.37	199.031		6.37	57.744	6.37	169.684		6.37	316.421	6.37	185.931
6.435	160.732	6.435	205.994		6.435	63.16	6.435	167.335		6.435	468.222	6.435	188.939
6.5	222.567	6.5	210.769		6.5	80.176	6.5	172.9		6.5	579.433	6.5	183.17
6.565	301.079	6.565	224.472		6.565	89.609	6.565	168.272		6.565	584.317	6.565	173.102
6.63	367.961	6.63	239.798		6.63	123.446	6.63	171.228		6.63	484.128	6.63	173.94
6.695	363.785	6.695	239.456		6.695	181.183	6.695	191.813		6.695	338.868	6.695	153.785
6.76	300.656	6.76	234.419		6.76	253.828	6.76	202.494		6.76	220.37	6.76	136.424
6.825	235.014	6.825	222.242		6.825	325.824	6.825	200.594		6.825	155.364	6.825	142.837
6.89	182.614	6.89	221.71		6.89	342.179	6.89	185.081		6.89	127.508	6.89	139.36
6.955	153.559	6.955	223.201		6.955	295.521	6.955	173.925		6.955	108.373	6.955	140.124
7.02	145.305	7.02	213.061		7.02	201.553	7.02	156.207		7.02	107.65	7.02	135.817
7.085	141.124	7.085	218.313		7.085	125.921	7.085	147.088		7.085	105.871	7.085	133.232
7.15	136.896	7.15	218.358		7.15	82.09	7.15	136.205		7.15	114.224	7.15	143.628
7.215	135.982	7.215	211.737		7.215	70.25	7.215	138.299		7.215	123.39	7.215	150.198
7.28	146.637	7.28	215.061		7.28	65.459	7.28	142.36		7.28	137.986	7.28	148.879
7.345	178.195	7.345	229.477		7.345	57.979	7.345	138.34		7.345	176.615	7.345	150.805
7.41	239.019	7.41	240.947		7.41	57.296	7.41	145.485		7.41	251.6	7.41	156.858
7.475	321.467	7.475	257.545		7.475	57.863	7.475	142.325		7.475	336.214	7.475	164.966
7.54	393.865	7.54	264.641		7.54	58.691	7.54	141.472		7.54	406.773	7.54	168.764
7.605	405.912	7.605	259.239		7.605	57.561	7.605	155.57		7.605	433.38	7.605	167.657
7.67	344.836	7.67	257.454		7.67	59.41	7.67	156		7.67	382.212	7.67	161.672
7.735	265.62	7.735	255.14		7.735	67.278	7.735	149.459		7.735	272.964	7.735	155.168
7.8	192.821	7.8	238.405		7.8	78.407	7.8	153.076		7.8	195.397	7.8	154.736
7.865	148.906	7.865	221.371		7.865	93.069	7.865	167.073		7.865	147.398	7.865	149.039
7.93	143.578	7.93	224.896		7.93	127.869	7.93	169.509		7.93	119.459	7.93	152.21
7.995	147.387	7.995	227.307		7.995	206.711	7.995	184.156		7.995	100.584	7.995	151.333
8.06	135.253	8.06	225.205		8.06	326.873	8.06	205.984		8.06	87.714	8.06	158.667
8.125	127.646	8.125	230.899		8.125	438.933	8.125	201.269		8.125	82.292	8.125	160.258
8.19	131.589	8.19	232.295		8.19	463.207	8.19	191.274		8.19	93.086	8.19	154.772
8.255	132.664	8.255	229.764		8.255	395.121	8.255	189.952		8.255	94.735	8.255	158.006
8.32	135.648	8.32	227.712		8.32	262.674	8.32	188.881		8.32	97.586	8.32	146.231
8.385	153.515	8.385	230.167		8.385	162.142	8.385	175.676		8.385	100.858	8.385	150.746
8.45	190.773	8.45	232.683		8.45	105.884	8.45	168.74		8.45	99.47	8.45	153.833
8.515	251.694	8.515	240.279		8.515	76.851	8.515	171.711		8.515	97.533	8.515	158.445
8.58	322.477	8.58	248.637		8.58	66.812	8.58	153.689		8.58	107.347	8.58	159.103
8.645	377.14	8.645	257.946		8.645	64.606	8.645	148.753		8.645	110.956	8.645	153.628
8.71	389.435	8.71	260.108		8.71	60.075	8.71	156.507		8.71	135.755	8.71	168.664
8.775	348.682	8.775	250.932		8.775	58.381	8.775	155.342		8.775	166.252	8.775	173.365
8.84	271.537	8.84	241.578		8.84	48.801	8.84	152.63		8.84	202.251	8.84	165.461
8.905	197.547	8.905	242.762		8.905	46.687	8.905	161.052		8.905	292.834	8.905	172.699
8.97	158.878	8.97	233.71		8.97	47.901	8.97	165.851		8.97	405.399	8.97	187.65
9.035	135.839	9.035	218.497		9.035	51.222	9.035	169.884		9.035	498.371	9.035	191.952
9.1	120.201	9.1	226.166		9.1	57.065	9.1	165.912		9.1	518.349	9.1	177.518
9.165	106.935	9.165	232.86		9.165	61.179	9.165	169.294		9.165	447.342	9.165	172.106
9.23	99.774	9.23	234.634		9.23	58.269	9.23	174.858		9.23	323.232	9.23	148.342
9.295	98.74	9.295	228.401		9.295	67.967	9.295	169.171		9.295	208.269	9.295	148.948
9.36	96.644	9.36	222.178		9.36	80.121	9.36	169.286		9.36	148.285	9.36	153.084
9.425	95.271	9.425	229.458		9.425	100.714	9.425	182.091		9.425	118.129	9.425	150.981
9.49	91.059	9.49	231.861		9.49	147.47	9.49	191.534		9.49	98.134	9.49	144.013
9.555	94.404	9.555	224.754		9.555	227.558	9.555	208.529		9.555	88.164	9.555	146.206
9.62	97.436	9.62	219.535		9.62	313.739	9.62	209.701		9.62	93.995	9.62	141.432
9.685	95.622	9.685	218.333		9.685	338.853	9.685	211.508		9.685	93.135	9.685	132.307
9.75	91.912	9.75	215.563		9.75	301.937	9.75	219.391		9.75	97.877	9.75	140.532
9.815	94.764	9.815	218.381		9.815	212.366	9.815	200.271		9.815	97.706	9.815	141.555
9.88	105.331	9.88	218.858		9.88	136.812	9.88	186.019		9.88	92.899	9.88	136.203
9.945	125.655	9.945	220.925		9.945	92.609	9.945	186.661		9.945	95.931	9.945	147.281
10.01	154.122	10.01	221.678		10.01	70.384	10.01	181.25		10.01	108.972	10.01	155.246
10.075	195.688	10.075	230.474		10.075	60.084	10.075	174.816		10.075	126.192	10.075	155.432
10.14	255.406	10.14	257.407		10.14	55.144	10.14	176.443		10.14	146.46	10.14	154.067
10.205	297.271	10.205	256.823		10.205	56.015	10.205	167.188		10.205	176.774	10.205	159.326
10.27	303.457	10.27	237.402		10.27	59.096	10.27	160.36		10.27	244.666	10.27	167.175
10.335	244.901	10.335	224.744		10.335	59.256	10.335	167.869		10.335	339.258	10.335	168.37
10.4	177.377	10.4	223.965		10.4	57.966	10.4	157.838		10.4	453.116	10.4	170.279
10.465	136.746	10.465	219.575		10.465	54.851	10.465	156.289		10.465	529.837	10.465	182.004
10.53	111.105	10.53	208.484		10.53	58.498	10.53	153.984		10.53	496.644	10.53	172.831
10.595	102.443	10.595	210.49		10.595	68.413	10.595	153.834		10.595	398.273	10.595	160.287
10.66	99.982	10.66	208.248		10.66	63.863	10.66	156.227		10.66	289.775	10.66	155.135
10.725	93.667	10.725	202.897		10.725	71.309	10.725	161.817		10.725	204.917	10.725	143.18
10.79	93.799	10.79	202.566		10.79	89.702	10.79	170.682		10.79	152.01	10.79	146.011
10.855	95.212	10.855	204.996		10.855	120.685	10.855	172.079		10.855	124.343	10.855	151.159
10.92	98.812	10.92	212.59		10.92	185.026	10.92	182.871		10.92	104.937	10.92	138.748
10.985	115.6	10.985	213.666		10.985	250.766	10.985	188.752		10.985	93.56	10.985	145.82
11.05	132.055	11.05	213.095		11.05	301.858	11.05	187.087		11.05	94.546	11.05	150.57
11.115	156.532	11.115	219.962		11.115	273.279	11.115	181.136		11.115	93.121	11.115	159.1
11.18	209.445	11.18	233.497		11.18	201.366	11.18	174.357		11.18	88.648	11.18	153.964
11.245	271.003	11.245	240.724		11.245	123.804	11.245	160.789		11.245	95.729	11.245	152.629
11.31	305.961	11.31	249.004		11.31	80.614	11.31	154.102		11.31	96.802	11.31	154.315
11.375	300.306	11.375	257.832		11.375	70.299	11.375	158.547		11.375	97.047	11.375	164.732
11.44	249.615	11.44	251.607		11.44	57.678	11.44	147.759		11.44	111.956	11.44	167.592
11.505	189.222	11.505	253.064		11.505	48.357	11.505	144.258		11.505	124.757	11.505	164.53
11.57	142.719	11.57	244.641		11.57	66.488	11.57	147.85		11.57	143.166	11.57	167.475
11.635	115.175	11.635	224.554		11.635	74.539	11.635	160.6		11.635	170.791	11.635	166.801
11.7	109.732	11.7	227.379		11.7	71.9	11.7	149.682		11.7	216.666	11.7	186.691
11.765	103.453	11.765	240.327		11.765	69.508	11.765	155.089		11.765	299.746	11.765	194.431
11.83	90.583	11.83	246.053		11.83	73.845	11.83	163.011		11.83	390.769	11.83	201.351
11.895	88.938	11.895	241.329		11.895	70.875	11.895	151.549		11.895	437.614	11.895	197.799
11.96	92.602	11.96	243.25		11.96	77.415	11.96	144.934		11.96	416.625	11.96	184.551
12.025	91.019	12.025	248.972		12.025	84.011	12.025	156.715		12.025	335.715	12.025	174.189
12.09	93.45	12.09	245.15		12.09	87.843	12.09	161.923		12.09	251.641	12.09	171.071
12.155	105.864	12.155	244.514		12.155	122.435	12.155	170.456		12.155	196.123	12.155	164.66
12.22	128.151	12.22	249.497		12.22	172.458	12.22	173.453		12.22	152.356	12.22	164.788
12.285	156.237	12.285	258.319		12.285	225.018	12.285	181.37		12.285	123.881	12.285	166.466
12.35	177.334	12.35	268.858		12.35	266.186	12.35	175.969		12.35	115.888	12.35	175.267
12.415	181.991	12.415	268.728		12.415	240.003	12.415	172.218		12.415	109.849	12.415	159.481
12.48	164.731	12.48	267.013		12.48	168.438	12.48	172.677		12.48	100.113	12.48	160.138
12.545	141.397	12.545	257.782		12.545	114.573	12.545	169.104		12.545	102.849	12.545	165.921
12.61	122.433	12.61	244.232		12.61	96.802	12.61	166.937		12.61	108.076	12.61	167.399
12.675	107.766	12.675	234.326		12.675	76.38	12.675	158.123		12.675	122.73	12.675	161.71
12.74	94.2	12.74	219.15		12.74	77.443	12.74	160.111		12.74	145.383	12.74	164.76
12.805	86.834	12.805	220.863		12.805	80.916	12.805	177.15		12.805	181.016	12.805	173.845
12.87	87.685	12.87	219.346		12.87	80.286	12.87	175.591		12.87	239.368	12.87	173.928
12.935	86.978	12.935	223.704		12.935	83.671	12.935	182.146		12.935	334.862	12.935	169.721
13	91.235	13	210.494		13	88.119	13	173.559		13	439.441	13	170.824
13.065	106.3	13.065	208.82		13.065	104.289	13.065	157.851		13.065	486.52	13.065	182.347
13.13	137.473	13.13	210.73		13.13	118.417	13.13	174.848		13.13	430.333	13.13	176.637
13.195	187.401	13.195	216.333		13.195	171.213	13.195	197.165		13.195	351.929	13.195	166.1
13.26	250.306	13.26	226.752		13.26	254.303	13.26	203.993		13.26	306.772	13.26	168.484
13.325	288.354	13.325	242.647		13.325	344.045	13.325	199.06		13.325	328.007	13.325	179.72
13.39	297.921	13.39	242.086		13.39	362.043	13.39	205.17		13.39	400.78	13.39	188.905
13.455	244.815	13.455	229.975		13.455	310.469	13.455	196.089		13.455	500.542	13.455	189.573
13.52	177.241	13.52	217.071		13.52	206.93	13.52	179.381		13.52	537.086	13.52	175.165
13.585	124.839	13.585	202.39		13.585	144.189	13.585	165.315		13.585	491.364	13.585	164.131
13.65	110.963	13.65	197.724		13.65	107.622	13.65	162.409		13.65	395.517	13.65	161.298
13.715	105.138	13.715	205.139		13.715	91.655	13.715	168.648		13.715	275.064	13.715	154.107
13.78	99.353	13.78	208.943		13.78	86.884	13.78	171.657		13.78	186.4	13.78	153.653
13.845	93.388	13.845	210.061		13.845	80.392	13.845	166.248		13.845	130.724	13.845	148.841
13.91	86.742	13.91	212.202		13.91	73.036	13.91	164.24		13.91	101.076	13.91	141.31
13.975	87.974	13.975	216.814		13.975	77.507	13.975	168.168		13.975	89.959	13.975	145.393
14.04	84.858	14.04	218.605		14.04	86.754	14.04	160.398		14.04	82.877	14.04	139.671
14.105	90.766	14.105	228.289		14.105	94.924	14.105	160.677		14.105	83.522	14.105	138.038
14.17	85.74	14.17	228.971		14.17	118.669	14.17	166.204		14.17	81.502	14.17	141.372
14.235	86.752	14.235	232.12		14.235	159.238	14.235	166.298		14.235	81.876	14.235	138.068
14.3	92.966	14.3	234.17		14.3	239.863	14.3	169.206		14.3	87.267	14.3	140.943
14.365	95.035	14.365	239.792		14.365	328.562	14.365	174.064		14.365	90.171	14.365	151.292
14.43	96.405	14.43	239.21		14.43	367.085	14.43	167.295		14.43	88.92	14.43	151.312
14.495	103.807	14.495	241.675		14.495	325.111	14.495	162.085		14.495	91.867	14.495	140.646
14.56	103.694	14.56	241.831		14.56	236.885	14.56	159.34		14.56	101.701	14.56	142.203
14.625	99.055	14.625	243.73		14.625	157.507	14.625	165.19		14.625	111.481	14.625	136.494
14.69	105.091	14.69	233.345		14.69	105.2	14.69	165.098		14.69	134.825	14.69	140.114
14.755	116.108	14.755	231.147		14.755	88.607	14.755	160.409		14.755	185.543	14.755	147.988
14.82	130.876	14.82	228.631		14.82	89.159	14.82	151.513		14.82	254.811	14.82	152.408
14.885	167.711	14.885	235.154		14.885	73.935	14.885	155.816		14.885	322.619	14.885	155.616
14.95	228.584	14.95	244.296		14.95	69.166	14.95	150.836		14.95	351.076	14.95	154.797
15.015	303.572	15.015	253.351		15.015	74.89	15.015	150.579		15.015	321.883	15.015	151.497
15.08	362.079	15.08	253.945		15.08	85.584	15.08	157.582		15.08	247.547	15.08	158.903
15.145	353.53	15.145	236.915		15.145	88.809	15.145	160.289		15.145	186.727	15.145	150.221
15.21	294.699	15.21	223.496		15.21	109.728	15.21	161.949		15.21	140.886	15.21	135.601
15.275	206.336	15.275	210.84		15.275	142.016	15.275	171.443		15.275	113.972	15.275	130.624
15.34	146.108	15.34	208.411		15.34	202.521	15.34	175.714		15.34	96.126	15.34	132.368
15.405	121.321	15.405	196.536		15.405	268.409	15.405	182.366		15.405	84.373	15.405	124.381
15.47	120.237	15.47	198.47		15.47	320.553	15.47	190.395		15.47	80.347	15.47	129.839
15.535	117.663	15.535	204.884		15.535	313.857	15.535	188.685		15.535	71.135	15.535	134.038
15.6	107.875	15.6	191.137		15.6	253.23	15.6	184.383		15.6	65.373	15.6	128.01
15.665	104.587	15.665	191.92		15.665	184.197	15.665	171.799		15.665	61.014	15.665	127.46
15.73	112.969	15.73	200.225		15.73	124.353	15.73	158.516		15.73	55.219	15.73	124.598
15.795	121.516	15.795	211.555		15.795	92.05	15.795	160.821		15.795	55.077	15.795	137.068
15.86	135.032	15.86	220.298		15.86	81.17	15.86	170.954		15.86	58.79	15.86	137.668
15.925	174.349	15.925	208.723		15.925	71.1	15.925	148.89		15.925	60.596	15.925	132.392
15.99	218.992	15.99	212.367		15.99	70.996	15.99	152.249		15.99	64.026	15.99	129.373
16.055	272.941	16.055	218.113		16.055	73.836	16.055	151.822		16.055	66.234	16.055	135.267
16.12	292.585	16.12	214.975		16.12	77.383	16.12	150.612		16.12	71.879	16.12	137.972
16.185	272.578	16.185	221.572		16.185	77.583	16.185	164.363		16.185	75.109	16.185	135.569
16.25	215.585	16.25	204.311		16.25	85.674	16.25	173.114		16.25	86.46	16.25	143.313
16.315	158.081	16.315	195.092		16.315	95.782	16.315	176.519		16.315	96.722	16.315	136.93
16.38	115.469	16.38	192.117		16.38	100.694	16.38	180.005		16.38	114.235	16.38	137.726
16.445	106.539	16.445	190.232		16.445	120.469	16.445	179.378		16.445	145.959	16.445	125.503
16.51	94.668	16.51	186.342		16.51	165.379	16.51	189.507		16.51	195.998	16.51	128.371
16.575	78.411	16.575	184.105		16.575	253.361	16.575	217.883		16.575	281.695	16.575	134.696
16.64	72.328	16.64	180.407		16.64	355.653	16.64	229.114		16.64	352.655	16.64	133.825
16.705	67.164	16.705	172.106		16.705	422.236	16.705	225.986		16.705	352.102	16.705	127.341
16.77	70.663	16.77	174.731		16.77	435.691	16.77	222.031		16.77	296.414	16.77	125.108
16.835	66.826	16.835	175.781		16.835	366.895	16.835	209.911		16.835	221.643	16.835	110.28
16.9	59.077	16.9	176.483		16.9	262.3	16.9	203.322		16.9	153.473	16.9	100.866
16.965	59.118	16.965	179.405		16.965	177.026	16.965	185.741		16.965	119.902	16.965	104.745
17.03	54.645	17.03	173.078		17.03	122.277	17.03	171.404		17.03	101.207	17.03	105.514
17.095	60.784	17.095	170.127		17.095	99.382	17.095	171.443		17.095	85.442	17.095	104.745
17.16	63.048	17.16	168.19		17.16	83.407	17.16	182.533		17.16	80.36	17.16	110.3
17.225	66.049	17.225	176.773		17.225	70.566	17.225	176.677		17.225	78.084	17.225	105.518
17.29	78.937	17.29	178.428		17.29	61.191	17.29	175.003		17.29	79.029	17.29	111.853
17.355	89.138	17.355	173.996		17.355	60.409	17.355	180.718		17.355	86.153	17.355	108.764
17.42	108.773	17.42	169.886		17.42	60.894	17.42	168.437		17.42	86.204	17.42	108.368
17.485	124.516	17.485	180.154		17.485	56.989	17.485	170.509		17.485	84.414	17.485	107.951
17.55	168.518	17.55	195.601		17.55	58.31	17.55	175.32		17.55	92.681	17.55	116.286
17.615	226.29	17.615	209.174		17.615	63.248	17.615	181.42		17.615	110.921	17.615	119.937
17.68	277.383	17.68	217.559		17.68	75.447	17.68	179.975		17.68	139.212	17.68	126.839
17.745	283.672	17.745	222.689		17.745	93.042	17.745	182.215		17.745	176.333	17.745	136.011
17.81	229.991	17.81	208.165		17.81	135.273	17.81	183.133		17.81	235.035	17.81	138.045
17.875	173.585	17.875	198.981		17.875	200.497	17.875	181.725		17.875	282.635	17.875	129.571
17.94	124.939	17.94	185.525		17.94	288.913	17.94	194.663		17.94	303.127	17.94	141.703
18.005	104.202	18.005	178.819		18.005	335.145	18.005	204.545		18.005	267.722	18.005	142.374
18.07	96.933	18.07	181.896		18.07	302.322	18.07	200.381		18.07	218.596	18.07	137.609
18.135	87.505	18.135	189.29		18.135	217.041	18.135	189.121		18.135	180.967	18.135	131.681
18.2	69.97	18.2	189.061		18.2	129.687	18.2	157.166		18.2	165.647	18.2	133.428
18.265	72.026	18.265	185.484		18.265	83.042	18.265	157.971		18.265	183.726	18.265	138.189
18.33	79.246	18.33	193.065		18.33	70.354	18.33	166.513		18.33	239.36	18.33	143.77
18.395	76.18	18.395	200.097		18.395	59.529	18.395	167.586		18.395	303.04	18.395	147.877
18.46	74.288	18.46	195.047		18.46	55.792	18.46	160.335		18.46	330.15	18.46	147.417
18.525	76.466	18.525	192.44		18.525	53.139	18.525	155.943		18.525	315.923	18.525	143.441
18.59	82.554	18.59	189.589		18.59	58.781	18.59	160.082		18.59	261.878	18.59	128.873
18.655	91.563	18.655	186.042		18.655	60.051	18.655	177.445		18.655	211.387	18.655	131.548
18.72	102.416	18.72	187.966		18.72	57.164	18.72	177.455		18.72	187.084	18.72	131.959
18.785	123.858	18.785	194.806		18.785	56.001	18.785	180.774		18.785	152.863	18.785	132.304
18.85	167.099	18.85	202.97		18.85	63.847	18.85	183.472		18.85	115.386	18.85	124.322
18.915	240.23	18.915	210.445		18.915	67.697	18.915	183.528		18.915	89.534	18.915	121.306
18.98	306.412	18.98	218.15		18.98	75.504	18.98	178.309		18.98	83.486	18.98	114.82
19.045	324.104	19.045	233.146		19.045	106.361	19.045	171.542		19.045	70.272	19.045	127.259
19.11	289.916	19.11	228.61		19.11	183.029	19.11	187.169		19.11	65.955	19.11	116.736
19.175	222.199	19.175	210.575		19.175	283.722	19.175	201.81		19.175	63.605	19.175	121.425
19.24	155.821	19.24	194.105		19.24	381.333	19.24	218.232		19.24	61.595	19.24	118.082
19.305	123.528	19.305	188.578		19.305	404.572	19.305	205.393		19.305	63.211	19.305	119.827
19.37	109.485	19.37	192.958		19.37	350.56	19.37	193.477		19.37	66.664	19.37	122.123
19.435	98.394	19.435	184.277		19.435	251.454	19.435	193.95		19.435	66.582	19.435	119.56
19.5	80.432	19.5	184.858		19.5	161.462	19.5	179.66		19.5	72.414	19.5	122.913
19.565	76.946	19.565	181.782		19.565	120.31	19.565	174.401		19.565	88.668	19.565	124.369
19.63	76.52	19.63	180.861		19.63	96.827	19.63	165.471		19.63	91.652	19.63	130.826
19.695	77.163	19.695	182.227		19.695	79.472	19.695	157.637		19.695	93.086	19.695	132.939
19.76	79.293	19.76	179.316		19.76	70.266	19.76	165.64		19.76	82.564	19.76	134.366
19.825	72.355	19.825	178.971		19.825	67.376	19.825	163.293		19.825	91.103	19.825	131.217
19.89	71.609	19.89	178.538		19.89	68.096	19.89	156.736		19.89	108.497	19.89	139.401
19.955	65.523	19.955	188.523		19.955	68.12	19.955	161.79		19.955	130.224	19.955	142.452
20.02	75.893	20.02	192.649		20.02	61.474	20.02	168.306		20.02	159.841	20.02	139.399
20.085	81.241	20.085	191.483		20.085	60.232	20.085	162.765		20.085	196.888	20.085	150.692
20.15	84.038	20.15	184.579		20.15	62.497	20.15	154.13		20.15	293.795	20.15	165.459
20.215	91.575	20.215	179.739		20.215	74.836	20.215	147.926		20.215	399.14	20.215	174.038
20.28	105.392	20.28	190.782		20.28	100.054	20.28	154.033		20.28	463.562	20.28	178.734
20.345	123.596	20.345	198.688		20.345	149.432	20.345	162.23		20.345	458.169	20.345	170.898
20.41	159.657	20.41	203.305		20.41	243.653	20.41	168.287		20.41	393.038	20.41	156.389
20.475	210.168	20.475	209.666		20.475	371.113	20.475	184.277		20.475	324.468	20.475	153.4
20.54	248.237	20.54	207.204		20.54	456.351	20.54	177.776		20.54	258.105	20.54	144.95
20.605	253.56	20.605	206.311		20.605	432.333	20.605	175.7		20.605	199.524	20.605	139.669
20.67	237.551	20.67	210.452		20.67	302.003	20.67	162.264		20.67	144.567	20.67	137.084
20.735	198.688	20.735	209.479		20.735	172.417	20.735	164.522		20.735	116.687	20.735	141.875
20.8	154.034	20.8	208.424		20.8	119.37	20.8	153.694		20.8	106.261	20.8	131.86
20.865	118.594	20.865	208.337		20.865	89.313	20.865	161.149		20.865	92.484	20.865	138.507
20.93	108.609	20.93	206.185		20.93	69.311	20.93	147.945		20.93	85.559	20.93	133.635
20.995	101.175	20.995	210.39		20.995	57.748	20.995	152.665		20.995	82.948	20.995	128.093
21.06	92.507	21.06	207.347		21.06	59.624	21.06	151.561		21.06	80.034	21.06	128.84
21.125	80.984	21.125	204.606		21.125	58.206	21.125	145.138		21.125	80.662	21.125	126.301
21.19	77.43	21.19	194.028		21.19	57.194	21.19	149.059		21.19	73.768	21.19	130.564
21.255	76.316	21.255	201.829		21.255	48.075	21.255	149.674		21.255	78.586	21.255	124.567
21.32	73.955	21.32	202.893		21.32	46.909	21.32	147.214		21.32	84.057	21.32	124.755
21.385	73.043	21.385	205.994		21.385	65.155	21.385	135.022		21.385	98.239	21.385	126.264
21.45	73.725	21.45	208.376		21.45	100.662	21.45	140.59		21.45	105.552	21.45	137.807
21.515	81.424	21.515	207.979		21.515	135.609	21.515	148.114		21.515	102.092	21.515	136.457
21.58	83.078	21.58	207.023		21.58	174.424	21.58	151.975		21.58	106.319	21.58	136.746
21.645	88.015	21.645	213.846		21.645	186.259	21.645	150.001		21.645	113.789	21.645	140.188
21.71	92.824	21.71	219.025		21.71	153.118	21.71	131.027		21.71	139.789	21.71	150.13
21.775	99.275	21.775	217.531		21.775	102.422	21.775	111.132		21.775	167.658	21.775	155.444
21.84	128.901	21.84	218.61		21.84	67.684	21.84	118.551		21.84	223.349	21.84	158.97
21.905	160.262	21.905	224.846		21.905	50.108	21.905	127.448		21.905	301.907	21.905	160.729
21.97	208.483	21.97	236.191		21.97	46.801	21.97	118.773		21.97	392.647	21.97	164.461
22.035	271.046	22.035	234.72		22.035	41.756	22.035	117.623		22.035	400.061	22.035	151.709
22.1	302.621	22.1	234.57		22.1	39.767	22.1	123.6		22.1	329.149	22.1	139.795
22.165	291.629	22.165	230.484		22.165	41.31	22.165	121.326		22.165	246.097	22.165	137.017
22.23	238.868	22.23	221.667		22.23	48.885	22.23	117.276		22.23	178.153	22.23	132.956
22.295	174.652	22.295	208.508		22.295	52.835	22.295	123.098		22.295	131.341	22.295	137.702
22.36	124.205	22.36	199.99		22.36	51.461	22.36	125.839		22.36	115.742	22.36	137.689
22.425	102.038	22.425	197.17		22.425	46.007	22.425	124.394		22.425	113.206	22.425	138.668
22.49	94.899	22.49	193.924		22.49	43.942	22.49	122.522		22.49	107.313	22.49	144.259
22.555	93.328	22.555	196.434		22.555	53.885	22.555	135.12		22.555	102.4	22.555	147.485
22.62	93.26	22.62	197.09		22.62	65.397	22.62	135.739		22.62	95.092	22.62	145.917
22.685	85.347	22.685	197.179		22.685	94.162	22.685	133.209		22.685	93.878	22.685	139.945
22.75	82.034	22.75	191.997		22.75	141.506	22.75	139.343		22.75	97.701	22.75	139.265
22.815	91.836	22.815	181.817		22.815	220.162	22.815	145.025		22.815	91.778	22.815	145.39
22.88	103.065	22.88	186.213		22.88	323.97	22.88	155.394		22.88	90.179	22.88	142.972
22.945	118.481	22.945	192.667		22.945	417.957	22.945	170.397		22.945	97.904	22.945	145.435
23.01	150.099	23.01	196.924		23.01	430.994	23.01	171.515		23.01	106.999	23.01	151.429
23.075	199.333	23.075	197.329		23.075	359.659	23.075	168.072		23.075	121.703	23.075	152.561
23.14	261.646	23.14	202.816		23.14	260.08	23.14	172.06		23.14	143.676	23.14	166.796
23.205	296.159	23.205	204.823		23.205	174.925	23.205	169.363		23.205	190.638	23.205	167.359
23.27	292.991	23.27	201.08		23.27	128.748	23.27	167.287		23.27	270.515	23.27	166.623
23.335	237.027	23.335	183.245		23.335	101.535	23.335	167.33		23.335	342.614	23.335	170.792
23.4	172.064	23.4	181.06		23.4	83.559	23.4	166.106		23.4	365.765	23.4	173.005
23.465	124.578	23.465	175.945		23.465	72.283	23.465	157.356		23.465	313.921	23.465	162.748
23.53	102.642	23.53	163.481		23.53	65.369	23.53	156.6		23.53	241.488	23.53	153.6
23.595	91.391	23.595	157.729		23.595	57.02	23.595	154.897		23.595	183.803	23.595	151.598
23.66	78.24	23.66	160.902		23.66	60.993	23.66	155.014		23.66	143.013	23.66	153.183
23.725	74.193	23.725	163.248		23.725	59.436	23.725	153.598		23.725	114.626	23.725	151.046
23.79	70.219	23.79	148.109		23.79	51.818	23.79	159.449		23.79	99.704	23.79	148.55
23.855	68.153	23.855	152.519		23.855	48.222	23.855	157.12		23.855	92.675	23.855	149.791
23.92	74.426	23.92	164.861		23.92	57.105	23.92	160.888		23.92	90.495	23.92	150.847
23.985	75.812	23.985	161.637		23.985	55.064	23.985	163.842		23.985	93.06	23.985	155.942
24.05	71.452	24.05	157.96		24.05	52.588	24.05	165.627		24.05	99.356	24.05	151.193
24.115	69.812	24.115	160.514		24.115	47.676	24.115	168.07		24.115	106.747	24.115	151.215
24.18	78.357	24.18	169.644		24.18	44.532	24.18	172.418		24.18	122.689	24.18	158.872
24.245	86.101	24.245	174.036		24.245	42.969	24.245	164.376		24.245	139.748	24.245	156.506
24.31	106.469	24.31	162.426		24.31	41.299	24.31	170.208		24.31	161.12	24.31	155.376
24.375	134.673	24.375	160.544		24.375	36.42	24.375	161.098		24.375	209.444	24.375	158.655
24.44	171.066	24.44	174.898		24.44	45.627	24.44	157.054		24.44	290.11	24.44	163.952
24.505	236.099	24.505	193.881		24.505	42.443	24.505	163.927		24.505	392.646	24.505	171.892
24.57	317.71	24.57	199.336		24.57	51.06	24.57	165.499		24.57	458.194	24.57	176.455
24.635	369.857	24.635	211.736		24.635	73.018	24.635	167.305		24.635	444.283	24.635	168.404
24.7	360.267	24.7	204.674		24.7	122.815	24.7	162.441		24.7	376.165	24.7	154.911
24.765	297.549	24.765	196.519		24.765	198.936	24.765	163.248		24.765	325.927	24.765	155.195
24.83	221.366	24.83	183.401		24.83	280.28	24.83	177.877		24.83	281.892	24.83	148.281
24.895	162.963	24.895	177.243		24.895	302.596	24.895	189.78		24.895	227.947	24.895	132.699
24.96	135.117	24.96	170.061		24.96	246.758	24.96	183.787		24.96	158.53	24.96	123.637
25.025	119.791	25.025	176.236		25.025	163.135	25.025	176.268		25.025	116.065	25.025	116.202
25.09	102.267	25.09	177.972		25.09	100.191	25.09	156.84		25.09	87.746	25.09	115.746
25.155	92.052	25.155	184.143		25.155	83.226	25.155	160.096		25.155	84.634	25.155	118.611
25.22	88.982	25.22	192.301		25.22	76.035	25.22	156.4		25.22	81.081	25.22	117.818
25.285	80.269	25.285	180.369		25.285	66.852	25.285	154.566		25.285	77.231	25.285	126.26
25.35	72.106	25.35	182.05		25.35	59.108	25.35	156.794		25.35	75.737	25.35	131.958
25.415	74.103	25.415	186.855		25.415	55.437	25.415	146.494		25.415	74.032	25.415	128.328
25.48	73.103	25.48	189.655		25.48	57.741	25.48	144.065		25.48	81.337	25.48	129.228
25.545	78.233	25.545	187.578		25.545	58.681	25.545	155.891		25.545	85.771	25.545	133.808
25.61	71.816	25.61	181.101		25.61	45.642	25.61	150.944		25.61	92.897	25.61	128.98
25.675	76.673	25.675	165.761		25.675	47.28	25.675	152.244		25.675	106.217	25.675	137.057
25.74	85.224	25.74	180.518		25.74	62.273	25.74	163.006		25.74	123.756	25.74	140.29
25.805	100.912	25.805	175.622		25.805	77.909	25.805	169.786		25.805	149.242	25.805	147.192
25.87	132.052	25.87	188.927		25.87	112.675	25.87	175.071		25.87	198.336	25.87	157.587
25.935	194.634	25.935	190.312		25.935	178.015	25.935	175.859		25.935	273.697	25.935	158.483
26	284.128	26	186.228		26	255.213	26	184.067		26	353.475	26	167.378
26.065	348.66	26.065	185.023		26.065	308.017	26.065	199.879		26.065	391.509	26.065	154.42
26.13	342.042	26.13	185.614		26.13	308.092	26.13	214.285		26.13	338.423	26.13	158.888
26.195	282.102	26.195	176.362		26.195	250.789	26.195	200.651		26.195	248.713	26.195	147.642
26.26	202.873	26.26	173.842		26.26	173.4	26.26	187.239		26.26	166.558	26.26	146.144
26.325	140.018	26.325	171.442		26.325	118.167	26.325	183.679		26.325	125.138	26.325	136.454
26.39	110.523	26.39	174.038		26.39	88.534	26.39	180.463		26.39	106.895	26.39	147.939
26.455	91.866	26.455	175.401		26.455	81.644	26.455	173.44		26.455	97.353	26.455	140.619
26.52	79.834	26.52	170.752		26.52	79.006	26.52	165.775		26.52	95.466	26.52	134.307
26.585	77.905	26.585	164.671		26.585	69.788	26.585	166.821		26.585	98.236	26.585	142.575
26.65	81.767	26.65	169.518		26.65	70.46	26.65	175.711		26.65	101.067	26.65	145.071
26.715	84.22	26.715	176.585		26.715	75.699	26.715	172.645		26.715	107.59	26.715	141.223
26.78	85.642	26.78	182.268		26.78	79.079	26.78	169.6		26.78	115.571	26.78	143.137
26.845	86.097	26.845	185.808		26.845	89.761	26.845	173.705		26.845	118.576	26.845	149.883
26.91	92.499	26.91	179.561		26.91	124.23	26.91	173.582		26.91	151.772	26.91	156.715
26.975	101.402	26.975	186.09		26.975	180.429	26.975	170.44		26.975	197.445	26.975	163.008
27.04	114.148	27.04	195.275		27.04	255.571	27.04	177.767		27.04	293.206	27.04	168.098
27.105	142.233	27.105	206.328		27.105	345.134	27.105	191.123		27.105	464.522	27.105	174.74
27.17	208.731	27.17	211.683		27.17	372.964	27.17	192.61		27.17	537.223	27.17	182.248
27.235	291.548	27.235	222.379		27.235	312.158	27.235	190.027		27.235	450.818	27.235	177.098
27.3	349.841	27.3	229.569		27.3	218.986	27.3	190.713		27.3	316.264	27.3	168.164
27.365	335.467	27.365	218.487		27.365	145.136	27.365	183.005		27.365	203.602	27.365	168.158
27.43	252.894	27.43	210.453		27.43	107.695	27.43	173.753		27.43	144.349	27.43	156.023
27.495	182.075	27.495	211.099		27.495	97.68	27.495	187.503		27.495	123.688	27.495	152.403
27.56	132.561	27.56	211.763		27.56	92.491	27.56	191.026		27.56	110.942	27.56	142.338
27.625	109.569	27.625	206.57		27.625	77.48	27.625	178.525		27.625	102.895	27.625	137.156
27.69	91.461	27.69	205.821		27.69	71.449	27.69	179.744		27.69	95.57	27.69	137.84
27.755	78.198	27.755	200.376		27.755	71.582	27.755	177.32		27.755	90.137	27.755	137.456
27.82	74.103	27.82	204.694		27.82	71.929	27.82	179.475		27.82	84.894	27.82	133.089
27.885	74.064	27.885	205.178		27.885	71.924	27.885	178.285		27.885	93.713	27.885	141.037
27.95	72.326	27.95	209.989		27.95	80.119	27.95	176.932		27.95	97.384	27.95	141.193
28.015	73.304	28.015	199.444		28.015	103.794	28.015	182.668		28.015	97.534	28.015	137.814
28.08	73.939	28.08	195.732		28.08	150.856	28.08	192.131		28.08	100.929	28.08	138.98
28.145	68.198	28.145	204.73		28.145	224.047	28.145	202.146		28.145	106.361	28.145	142.303
28.21	78.267	28.21	200.416		28.21	288.7	28.21	219.435		28.21	118.225	28.21	151.025
28.275	93.844	28.275	192.92		28.275	309.628	28.275	225.615		28.275	139.302	28.275	152.666
28.34	94.301	28.34	186.51		28.34	272.6	28.34	222.381		28.34	184.094	28.34	152.417
28.405	91.088	28.405	204.404		28.405	198.32	28.405	207.113		28.405	247.51	28.405	157.395
28.47	101.347	28.47	210.036		28.47	133.883	28.47	190.094		28.47	321.51	28.47	152.504
28.535	122.281	28.535	216.873		28.535	98.073	28.535	183.452		28.535	347.058	28.535	146.393
28.6	137.376	28.6	226.285		28.6	86.631	28.6	178.92		28.6	320.841	28.6	141.229
28.665	150.461	28.665	227.032		28.665	82.871	28.665	170.722		28.665	247.791	28.665	124.609
28.73	150.959	28.73	211.938		28.73	76.451	28.73	168.064		28.73	179.546	28.73	124.291
28.795	149.828	28.795	198.752		28.795	72.991	28.795	179.073		28.795	138.827	28.795	132.144
28.86	140.646	28.86	208.265		28.86	82.283	28.86	184.503		28.86	114.68	28.86	137.655
28.925	128.275	28.925	204.794		28.925	102.535	28.925	184.366		28.925	93.61	28.925	139.073
28.99	118.655	28.99	204.948		28.99	143.054	28.99	178.205		28.99	76.045	28.99	131.556
29.055	123.709	29.055	199.915		29.055	218.576	29.055	178.678		29.055	73.123	29.055	131.006
29.12	143.326	29.12	185.198		29.12	294.61	29.12	187.604		29.12	76.999	29.12	127.56
29.185	171.349	29.185	179.862		29.185	346.149	29.185	187.98		29.185	82.095	29.185	126.772
29.25	200.604	29.25	175.14		29.25	337.077	29.25	187.395		29.25	78.363	29.25	138.343
29.315	199.197	29.315	168.334		29.315	261.922	29.315	184.772		29.315	73.212	29.315	132.336
29.38	181.056	29.38	166.413		29.38	175.562	29.38	180.869		29.38	75.293	29.38	137.098
29.445	160.675	29.445	168.272		29.445	117.652	29.445	177.785		29.445	83.562	29.445	144.387
29.51	140.541	29.51	164.666		29.51	97.86	29.51	168.417		29.51	92.977	29.51	140.28
29.575	116.788	29.575	158.885		29.575	87.142	29.575	170.128		29.575	122.453	29.575	141.347
29.64	96.059	29.64	162.951		29.64	82.103	29.64	169.077		29.64	149.252	29.64	151.28
29.705	83.933	29.705	170.041		29.705	71.507	29.705	158.187		29.705	201.088	29.705	154.192
29.77	74.993	29.77	161.512		29.77	77.068	29.77	148.351		29.77	266.506	29.77	158.136
29.835	76.617	29.835	158.327		29.835	85.509	29.835	150.364		29.835	306.486	29.835	155.127
29.9	73.552	29.9	156.914		29.9	97.886	29.9	156.208		29.9	320.934	29.9	156.243
29.965	77.956	29.965	151.064		29.965	133.282	29.965	164.838		29.965	301.062	29.965	155.19
30.03	84.551	30.03	151.485		30.03	181.248	30.03	169.342		30.03	292.188	30.03	163.749
30.095	93.664	30.095	152.354		30.095	201.644	30.095	158.908		30.095	341.816	30.095	159.615
30.16	108.195	30.16	154.663		30.16	178.647	30.16	165.274		30.16	407.295	30.16	168.358
30.225	118.496	30.225	169.24		30.225	142.377	30.225	157.317		30.225	429.182	30.225	169.679
30.29	153.737	30.29	184.131		30.29	104.224	30.29	151.863		30.29	401.633	30.29	156.753
30.355	208.196	30.355	187.274		30.355	78.58	30.355	155.405		30.355	315.259	30.355	159.627
30.42	270.359	30.42	185.08		30.42	72.754	30.42	149.864		30.42	221.473	30.42	142.475
30.485	297.855	30.485	196.364		30.485	71.107	30.485	148.46		30.485	163.506	30.485	147.951
30.55	279.43	30.55	189.129		30.55	59.37	30.55	152.916		30.55	128.324	30.55	145.829
30.615	226.277	30.615	189.316		30.615	53.446	30.615	153.141		30.615	112.214	30.615	153.538
30.68	166.316	30.68	197.63		30.68	60.355	30.68	145.657		30.68	89.925	30.68	147.69
30.745	113.482	30.745	191.684		30.745	72.506	30.745	148.274		30.745	83.021	30.745	129.32
30.81	87.074	30.81	185.161		30.81	98.688	30.81	156.779		30.81	79.793	30.81	132.293
30.875	78.083	30.875	190.629		30.875	156.406	30.875	158.741		30.875	75.634	30.875	133.704
30.94	76.827	30.94	194.614		30.94	233.214	30.94	168.408		30.94	77.9	30.94	132.245
31.005	74.143	31.005	183.47		31.005	297.734	31.005	190.489		31.005	68.963	31.005	127.439
31.07	68.042	31.07	189		31.07	320.531	31.07	191.809		31.07	66.187	31.07	131.23
31.135	73.916	31.135	193.95		31.135	281.459	31.135	193.438		31.135	62.64	31.135	130.701
31.2	78.26	31.2	186.965		31.2	209.682	31.2	175.275		31.2	64.979	31.2	125.98
31.265	89.775	31.265	189.716		31.265	137.06	31.265	155.621		31.265	65.916	31.265	127.663
31.33	95.086	31.33	183.587		31.33	99.244	31.33	157.503		31.33	74.079	31.33	138.066
31.395	93.372	31.395	188.274		31.395	73.676	31.395	159.603		31.395	78.696	31.395	129.988
31.46	102.681	31.46	180.527		31.46	63.029	31.46	166.637		31.46	84.008	31.46	128.158
31.525	114.387	31.525	172.033		31.525	61	31.525	168.288		31.525	101.707	31.525	136.865
31.59	124.195	31.59	169.386		31.59	62.701	31.59	162.693		31.59	120.586	31.59	143.515
31.655	152.979	31.655	179.296		31.655	61.006	31.655	159.305		31.655	145.272	31.655	150.547
31.72	209.119	31.72	194.857		31.72	53.838	31.72	153.407		31.72	183.609	31.72	142.945
31.785	301.722	31.785	203.871		31.785	49.578	31.785	157.189		31.785	249.878	31.785	148.826
31.85	399.965	31.85	209.776		31.85	52.938	31.85	162.198		31.85	333.812	31.85	157.666
31.915	443.974	31.915	198.629		31.915	64.746	31.915	166.873		31.915	399.73	31.915	159.118
31.98	409.623	31.98	193.204		31.98	74.635	31.98	168.347		31.98	415.338	31.98	159.864
32.045	298.687	32.045	195.722		32.045	98.446	32.045	174.645		32.045	355.224	32.045	144.05
32.11	181.886	32.11	191.515		32.11	157.641	32.11	181.039		32.11	273.648	32.11	141.727
32.175	115.13	32.175	189.214		32.175	253.459	32.175	187.923		32.175	184.172	32.175	139.024
32.24	81.71	32.24	188.636		32.24	355.683	32.24	195.456		32.24	147.691	32.24	139.528
32.305	71.106	32.305	189.431		32.305	400.897	32.305	193.17		32.305	128.908	32.305	138.668
32.37	70.752	32.37	189.772		32.37	355.117	32.37	189.818		32.37	109.791	32.37	139.085
32.435	58.061	32.435	181.866		32.435	255.855	32.435	182.196		32.435	107.341	32.435	139.256
32.5	60.202	32.5	182.718		32.5	157.705	32.5	177.415		32.5	106.864	32.5	132.947
32.565	59.084	32.565	186.195		32.565	105.942	32.565	176.128		32.565	111.819	32.565	135.562
32.63	62.31	32.63	188.83		32.63	84.766	32.63	169.384		32.63	114.519	32.63	132.324
32.695	65.587	32.695	198.561		32.695	72.741	32.695	157.935		32.695	121.458	32.695	133.812
32.76	72.506	32.76	194.478		32.76	59.56	32.76	160.731		32.76	138.625	32.76	135.786
32.825	71.396	32.825	185.96		32.825	59.282	32.825	154.902		32.825	162.214	32.825	147.028
32.89	73.2	32.89	188.921		32.89	54.229	32.89	144.891		32.89	197.528	32.89	150.889
32.955	72.652	32.955	184.421		32.955	56.574	32.955	151.447		32.955	270.031	32.955	143.104
33.02	82.579	33.02	181.192		33.02	48.64	33.02	156.251		33.02	343.362	33.02	158.349
33.085	94.125	33.085	177.391		33.085	45.267	33.085	153.614		33.085	419.944	33.085	166.408
33.15	105.498	33.15	185.886		33.15	51.677	33.15	158.966		33.15	426.612	33.15	161.37
33.215	118.7	33.215	191.677		33.215	51.633	33.215	149.777		33.215	366.251	33.215	156.548
33.28	161.697	33.28	206.096		33.28	57.672	33.28	143.997		33.28	278.471	33.28	153.357
33.345	240.057	33.345	214.935		33.345	64.808	33.345	138.791		33.345	188.476	33.345	156.428
33.41	324.391	33.41	216.841		33.41	99.43	33.41	141.932		33.41	139.046	33.41	153.252
33.475	357.943	33.475	224.7		33.475	167.876	33.475	149.342		33.475	110.358	33.475	148.272
33.54	331.273	33.54	229.055		33.54	245.921	33.54	148.669		33.54	93.159	33.54	144.068
33.605	270.122	33.605	220.367		33.605	311.047	33.605	164.959		33.605	79.157	33.605	141.185
33.67	191.827	33.67	195.243		33.67	317.475	33.67	183.295		33.67	67.172	33.67	130.102
33.735	136.633	33.735	191.991		33.735	259.837	33.735	169.388		33.735	61.607	33.735	137.807
33.8	96.437	33.8	205.031		33.8	174.642	33.8	150.23		33.8	65.578	33.8	143.234
33.865	81.41	33.865	200.984		33.865	106.853	33.865	145.771		33.865	68.784	33.865	141.926
33.93	70.112	33.93	204.26		33.93	88.301	33.93	151.9		33.93	70.583	33.93	137.516
33.995	65.645	33.995	192.582		33.995	76.162	33.995	142.235		33.995	67.474	33.995	140.145
34.06	65.448	34.06	185.236		34.06	70.988	34.06	138.991		34.06	72.516	34.06	141.11
34.125	67.101	34.125	184.724		34.125	63.557	34.125	141.331		34.125	88.609	34.125	146.032
34.19	68.676	34.19	174.913		34.19	54.438	34.19	148.273		34.19	102.999	34.19	143.042
34.255	65.757	34.255	179.134		34.255	62.521	34.255	146.497		34.255	132.288	34.255	138.527
34.32	70.225	34.32	188.843		34.32	79.176	34.32	138.747		34.32	185.614	34.32	142.604
34.385	78.14	34.385	180.939		34.385	98.215	34.385	133.313		34.385	266.782	34.385	153.335
34.45	86.404	34.45	174.428		34.45	135.753	34.45	137.098		34.45	340.202	34.45	151.424
34.515	88.899	34.515	165.259		34.515	188.035	34.515	142.662		34.515	382.455	34.515	147.463
34.58	87.611	34.58	161.318		34.58	235.357	34.58	155.908		34.58	363.878	34.58	142.936
34.645	94.339	34.645	167.957		34.645	229.997	34.645	156.317		34.645	280.111	34.645	136.649
34.71	109.573	34.71	169.213		34.71	189.84	34.71	139.964		34.71	191.104	34.71	129.809
34.775	132.348	34.775	165.199		34.775	125.516	34.775	139.748		34.775	137.47	34.775	122.317
34.84	157.023	34.84	168.044		34.84	87.176	34.84	133.564		34.84	110.635	34.84	115.279
34.905	200.648	34.905	174.494		34.905	67.757	34.905	126.81		34.905	91.744	34.905	113.042
34.97	297.85	34.97	172.046		34.97	53.163	34.97	131.348		34.97	80.287	34.97	111.133
35.035	434.148	35.035	186.157		35.035	43.782	35.035	124.132		35.035	73.562	35.035	111.505
35.1	498.055	35.1	186.64		35.1	36.8	35.1	117.697		35.1	70.24	35.1	120.705
35.165	449.645	35.165	178.037		35.165	39.236	35.165	101.53		35.165	74.126	35.165	117.823
35.23	339.116	35.23	169.355		35.23	43.394	35.23	110.637		35.23	77.102	35.23	106.785
35.295	207.813	35.295	161.165		35.295	45.834	35.295	123.278		35.295	81.761	35.295	110.01
35.36	128.572	35.36	151.613		35.36	45.563	35.36	120.517		35.36	92.196	35.36	117.649
35.425	94.49	35.425	149.894		35.425	43.501	35.425	109.828		35.425	99.513	35.425	120.376
35.49	78.491	35.49	146.533		35.49	60.624	35.49	108.581		35.49	119.626	35.49	113.028
35.555	72.651	35.555	140.562		35.555	101.582	35.555	113.408		35.555	148.576	35.555	114.992
35.62	60.992	35.62	137.992		35.62	171.25	35.62	119.923		35.62	191.216	35.62	119.891
35.685	59.175	35.685	137.072		35.685	253.388	35.685	124.501		35.685	241.833	35.685	123.554
35.75	62.354	35.75	142.136		35.75	308.474	35.75	125.605		35.75	291.84	35.75	126.954
35.815	62.964	35.815	134.21		35.815	307.269	35.815	121.129		35.815	318.672	35.815	132.244
35.88	61.643	35.88	125.383		35.88	255.211	35.88	124.166		35.88	289.815	35.88	134.704
35.945	56.255	35.945	114.721		35.945	180.438	35.945	126.182		35.945	241.371	35.945	142.207
36.01	55.47	36.01	122.934		36.01	116.688	36.01	115.542		36.01	193.541	36.01	140.645
36.075	44.428	36.075	118.196		36.075	89.998	36.075	117.414		36.075	158.248	36.075	143.78
36.14	41.529	36.14	117.79		36.14	80.889	36.14	117.347		36.14	135.624	36.14	143.936
36.205	41.85	36.205	112.93		36.205	71.493	36.205	127.497		36.205	123.899	36.205	149.681
36.27	46.741	36.27	112.438		36.27	63.871	36.27	118.11		36.27	97.547	36.27	155.16
36.335	52.099	36.335	113.381		36.335	54.621	36.335	115.932		36.335	80.142	36.335	152.179
36.4	62.091	36.4	113.909		36.4	55.832	36.4	131.731		36.4	72.307	36.4	150.927
36.465	89.593	36.465	116.671		36.465	55.015	36.465	127.413		36.465	69.892	36.465	149.193
36.53	108.221	36.53	109.243		36.53	47.161	36.53	124.6		36.53	70.704	36.53	148.407
36.595	109.587	36.595	109.98		36.595	45.639	36.595	115.962		36.595	70.908	36.595	154.877
36.66	91.977	36.66	106.632		36.66	45.508	36.66	124.177		36.66	73.111	36.66	169.325
36.725	71.832	36.725	107.748		36.725	61.6	36.725	134.309		36.725	76.411	36.725	169.588
36.79	50.333	36.79	98.321		36.79	78.939	36.79	136.108		36.79	82.337	36.79	156.298
36.855	38.302	36.855	97.188		36.855	124.534	36.855	139.134		36.855	86.193	36.855	157.532
36.92	27.909	36.92	90.183		36.92	189.72	36.92	133.851		36.92	92.525	36.92	150.825
36.985	22.644	36.985	82.633		36.985	290.043	36.985	148.786		36.985	114.081	36.985	159.529
37.05	24.623	37.05	82.235		37.05	374.278	37.05	151.245		37.05	145.005	37.05	153.202
37.115	24.073	37.115	78.915		37.115	386.98	37.115	150.867		37.115	182.343	37.115	159.062
37.18	27.48	37.18	74.156		37.18	317.031	37.18	144.36		37.18	238.346	37.18	158.8
37.245	32.914	37.245	69.475		37.245	210.294	37.245	142.401		37.245	332.491	37.245	158.282
37.31	42.997	37.31	64.681		37.31	145.758	37.31	137.932		37.31	390.626	37.31	157.698
37.375	49.046	37.375	47.394		37.375	107.236	37.375	129.741		37.375	382.838	37.375	156.185
37.44	45.791	37.44	35.336		37.44	85.928	37.44	130.481		37.44	313.119	37.44	154.813
37.505	40.498	37.505	21.247		37.505	73.666	37.505	144.075		37.505	222.996	37.505	146.211
37.57	27.217	37.57	3.47		37.57	61.742	37.57	133.869		37.57	154.519	37.57	140.01
37.635	14.282	37.635	6.821		37.635	49.045	37.635	127.641		37.635	119.168	37.635	138.33
37.7	8.62	37.7	-2.922		37.7	49.68	37.7	127.673		37.7	96.064	37.7	134.766
37.765	0.991	37.765	0.759		37.765	42.078	37.765	123.827		37.765	83.834	37.765	128.091
37.83	-0.867	37.83	-3.686		37.83	35.311	37.83	119.583		37.83	71.638	37.83	131.415
37.895	-0.815	37.895	-9.566		37.895	33.025	37.895	118.211		37.895	66.852	37.895	128.094
37.96	-3.936	37.96	-7.891		37.96	31.818	37.96	121.186		37.96	67.035	37.96	127.562
38.025	-1.905	38.025	-8.359		38.025	33.791	38.025	120.928		38.025	70.398	38.025	129.661
38.09	-3.766	38.09	-5.541		38.09	32.917	38.09	123.559		38.09	70.65	38.09	127.614
					38.155	32.79	38.155	119.962		38.155	70.441	38.155	130.386
					38.22	36.892	38.22	122.253		38.22	67.482	38.22	128.636
					38.285	44.52	38.285	123.47		38.285	68.059	38.285	128.964
					38.35	56.197	38.35	128.552		38.35	74.618	38.35	127.999
					38.415	60.513	38.415	131.753		38.415	78.527	38.415	129.574
					38.48	82.826	38.48	131.894		38.48	92.55	38.48	134.325
					38.545	140.561	38.545	133.026		38.545	111.813	38.545	128.464
					38.61	226.01	38.61	143.009		38.61	137.593	38.61	120.412
					38.675	299.623	38.675	143.426		38.675	182.318	38.675	130.077
					38.74	322.99	38.74	137.646		38.74	248.508	38.74	129.073
					38.805	274.414	38.805	135.597		38.805	325.442	38.805	131.447
					38.87	184.975	38.87	128.533		38.87	410.939	38.87	142.61
					38.935	106.017	38.935	111.19		38.935	461.077	38.935	142.204
					39	74.818	39	115.007		39	464.769	39	147.72
					39.065	61.799	39.065	115.981		39.065	421.345	39.065	151.456
					39.13	51.576	39.13	100.414		39.13	343.735	39.13	152.472
					39.195	41.841	39.195	98.522		39.195	258.043	39.195	148.925
					39.26	34.368	39.26	101.084		39.26	190.734	39.26	136.352
					39.325	32.028	39.325	95.071		39.325	154.935	39.325	129.209
					39.39	35.219	39.39	89.968		39.39	127.127	39.39	130.626
					39.455	29.038	39.455	86.4		39.455	103.628	39.455	116.701
					39.52	19.491	39.52	86.714		39.52	83.28	39.52	114.489
					39.585	16.287	39.585	93.116		39.585	76.535	39.585	116.58
					39.65	18.922	39.65	91.962		39.65	77.117	39.65	108.381
					39.715	18.099	39.715	84.765		39.715	78.408	39.715	101.656
					39.78	18.151	39.78	85.941		39.78	78.111	39.78	108.129
					39.845	24.019	39.845	87.735		39.845	70.625	39.845	105.519
					39.91	32.439	39.91	86.239		39.91	67.338	39.91	94.743
					39.975	54.163	39.975	79.478		39.975	73.287	39.975	98.317
					40.04	90.758	40.04	82.263		40.04	79.099	40.04	108.833
					40.105	146.255	40.105	85.298		40.105	92.362	40.105	108.827
					40.17	184.192	40.17	89.47		40.17	115.558	40.17	111.624
					40.235	191.451	40.235	85.232		40.235	158.921	40.235	113.947
					40.3	165.653	40.3	84.45		40.3	219.877	40.3	114.767
					40.365	130.936	40.365	80.131		40.365	298.854	40.365	118.577
					40.43	115.077	40.43	75.809		40.43	373.68	40.43	123.714
					40.495	142.588	40.495	78.284		40.495	406.184	40.495	126.866
					40.56	201.314	40.56	85.937		40.56	391.612	40.56	127.397
					40.625	252.625	40.625	88.496		40.625	332.172	40.625	133.536
					40.69	261.828	40.69	78.612		40.69	264.859	40.69	141.72
					40.755	217.1	40.755	80.203		40.755	219.249	40.755	152.461
					40.82	149.095	40.82	78.956		40.82	198.089	40.82	153.598
					40.885	92.613	40.885	74.149		40.885	210.98	40.885	148.948
					40.95	62.943	40.95	65.729		40.95	244.367	40.95	150.801
					41.015	48.584	41.015	65.652		41.015	272.76	41.015	154.249
					41.08	43.171	41.08	70.392		41.08	274.051	41.08	157.986
					41.145	38.565	41.145	78.16		41.145	243.845	41.145	161.593
					41.21	36.948	41.21	76.168		41.21	192.115	41.21	160.517
					41.275	36.658	41.275	73.808		41.275	145.929	41.275	151.546
					41.34	34.04	41.34	74.779		41.34	113.709	41.34	148.638
					41.405	26.806	41.405	85.775		41.405	96.715	41.405	149.612
					41.47	22.935	41.47	87.45		41.47	87.138	41.47	149.846
					41.535	26.775	41.535	75.344		41.535	78.398	41.535	151.687
					41.6	39.468	41.6	87.198		41.6	70.934	41.6	143.795
					41.665	63.339	41.665	100.281		41.665	66.985	41.665	140.333
					41.73	101.078	41.73	106.496		41.73	67.452	41.73	140.331
					41.795	156.639	41.795	98.169		41.795	65.078	41.795	139.71
					41.86	218.533	41.86	101.489		41.86	67.12	41.86	145.415
					41.925	266.241	41.925	110.81		41.925	68.144	41.925	141.593
					41.99	272.513	41.99	110.663		41.99	72.135	41.99	131.875
					42.055	224.149	42.055	102.416		42.055	83.181	42.055	137.136
					42.12	166.971	42.12	95.569		42.12	96.842	42.12	151.162
					42.185	113.693	42.185	95.479		42.185	129.14	42.185	156.542
					42.25	70.695	42.25	88.51		42.25	188.768	42.25	154.695
					42.315	52.177	42.315	82.335		42.315	279.65	42.315	152.336
					42.38	46.109	42.38	84.007		42.38	374.925	42.38	158.023
					42.445	34.327	42.445	79.591		42.445	415.912	42.445	155.914
					42.51	25.588	42.51	75.934		42.51	370.256	42.51	153.686
					42.575	20.26	42.575	66.28		42.575	283.851	42.575	144.861
					42.64	18.646	42.64	57.86		42.64	208.378	42.64	138.095
					42.705	13.974	42.705	66.609		42.705	163.518	42.705	137.4
					42.77	14.717	42.77	74.021		42.77	136.161	42.77	129.562
					42.835	18.2	42.835	69.372		42.835	113.099	42.835	127.539
					42.9	14.098	42.9	63.963		42.9	93.49	42.9	130.487
					42.965	14.214	42.965	62.501		42.965	81.755	42.965	126.781
					43.03	17.927	43.03	66.905		43.03	74.944	43.03	122.8
					43.095	32.59	43.095	71.876		43.095	73.245	43.095	128.341
					43.16	59.502	43.16	69.428		43.16	72.107	43.16	120.788
					43.225	115.621	43.225	69.628		43.225	65.974	43.225	115.62
					43.29	176.051	43.29	79.631		43.29	64.476	43.29	119.444
					43.355	211.683	43.355	81.444		43.355	69.284	43.355	115.355
					43.42	196.187	43.42	88.098		43.42	62.586	43.42	115.133
					43.485	143.318	43.485	81.596		43.485	60.439	43.485	106.142
					43.55	92.807	43.55	77.536		43.55	57.801	43.55	111.962
					43.615	56.305	43.615	79.19		43.615	57.218	43.615	108.449
					43.68	39.987	43.68	71.164		43.68	61.194	43.68	108.016
					43.745	31.254	43.745	70.577		43.745	62.865	43.745	108.87
					43.81	26.085	43.81	65.939		43.81	67.151	43.81	111.187
					43.875	20.714	43.875	71.512		43.875	70.741	43.875	117.813
					43.94	14.904	43.94	69.968		43.94	76.954	43.94	115.747
					44.005	16.307	44.005	68.837		44.005	90.066	44.005	102.706
					44.07	17.54	44.07	73.634		44.07	107.22	44.07	108.981
					44.135	15.378	44.135	87.815		44.135	144.792	44.135	124.24
					44.2	10.747	44.2	85.27		44.2	202.554	44.2	129.778
					44.265	9.97	44.265	79.012		44.265	288.94	44.265	127.725
					44.33	10.77	44.33	83.79		44.33	387.631	44.33	140.829
					44.395	9.045	44.395	83.875		44.395	446.457	44.395	138.091
					44.46	17.403	44.46	89.819		44.46	444.956	44.46	143.923
					44.525	22.726	44.525	83.325		44.525	372.526	44.525	155.266
					44.59	42.166	44.59	83.744		44.59	271.911	44.59	146.438
					44.655	77.19	44.655	86.723		44.655	185.512	44.655	138.725
					44.72	136.235	44.72	90.288		44.72	140.255	44.72	137.179
					44.785	221.9	44.785	80.595		44.785	138.642	44.785	135.533
					44.85	258.99	44.85	97.905		44.85	105.874	44.85	118.014
					44.915	257.94	44.915	92.048		44.915	82.428	44.915	124.037
					44.98	201.895	44.98	81.979		44.98	76.142	44.98	123.486
					45.045	118.172	45.045	74.365		45.045	74.703	45.045	129.76
					45.11	68.962	45.11	80.254		45.11	65.271	45.11	124.89
					45.175	46.396	45.175	70.937		45.175	61.637	45.175	113.24
					45.24	36.624	45.24	62.648		45.24	58.565	45.24	114.793
					45.305	30.079	45.305	62.633		45.305	51.976	45.305	115.801
					45.37	21.329	45.37	52.11		45.37	50.398	45.37	118.052
					45.435	21.348	45.435	45.034		45.435	53.76	45.435	118.953
					45.5	23.719	45.5	37.499		45.5	55.681	45.5	109.373
					45.565	19.893	45.565	30.55		45.565	56.387	45.565	104.054
					45.63	11.968	45.63	34.609		45.63	56.421	45.63	113.094
					45.695	5.534	45.695	41.797		45.695	60.899	45.695	117.248
					45.76	3.916	45.76	37.452		45.76	70.129	45.76	117.808
					45.825	8.195	45.825	35.159		45.825	91.057	45.825	109.159
					45.89	11.502	45.89	30.03		45.89	113.401	45.89	108.15
					45.955	14.923	45.955	34.206		45.955	146.034	45.955	117.455
					46.02	22.58	46.02	39.069		46.02	204.066	46.02	109.903
					46.085	25.026	46.085	43.66		46.085	266.453	46.085	104.136
					46.15	15.665	46.15	51.505		46.15	318.55	46.15	102.836
					46.215	7.811	46.215	41.08		46.215	316.646	46.215	103.351
					46.28	7.715	46.28	37.211		46.28	263.221	46.28	97.752
					46.345	12.268	46.345	50.192		46.345	200.624	46.345	90.887
					46.41	14.53	46.41	49.103		46.41	148.288	46.41	104.129
					46.475	20.702	46.475	45.464		46.475	111.75	46.475	94.796
					46.54	43.364	46.54	49.747		46.54	90.865	46.54	95.262
					46.605	85.978	46.605	52.421		46.605	84.512	46.605	103.864
					46.67	147.93	46.67	54.103		46.67	71.997	46.67	92.789
					46.735	200.954	46.735	51.624		46.735	65.775	46.735	93.76
					46.8	235.52	46.8	51.92		46.8	63.767	46.8	86
					46.865	221.575	46.865	56.249		46.865	57.292	46.865	98.465
					46.93	164.192	46.93	59.068		46.93	56.15	46.93	99.43
					46.995	97.889	46.995	55.602		46.995	48.925	46.995	97.717
					47.06	59.648	47.06	49.228		47.06	54.03	47.06	106.722
					47.125	40.771	47.125	46.747		47.125	56.232	47.125	99.169
					47.19	33.179	47.19	44.664		47.19	59.379	47.19	101.291
					47.255	25.048	47.255	42.063		47.255	65.546	47.255	109.883
					47.32	16.414	47.32	42.308		47.32	61.808	47.32	108.705
					47.385	12.044	47.385	44.87		47.385	64.916	47.385	110.453
					47.45	11.876	47.45	43.138		47.45	64.512	47.45	103.362
					47.515	12.746	47.515	44.534		47.515	67.943	47.515	99.176
					47.58	13.838	47.58	40.815		47.58	77.968	47.58	104.224
					47.645	9.14	47.645	41.09		47.645	90.856	47.645	111.28
					47.71	5.001	47.71	44.665		47.71	111.542	47.71	115.903
					47.775	5.231	47.775	42.872		47.775	144.447	47.775	116.048
					47.84	4.826	47.84	48.515		47.84	221.554	47.84	106.072
					47.905	3.458	47.905	58.854		47.905	328.376	47.905	113.326
					47.97	5.55	47.97	57.015		47.97	479.32	47.97	116.335
					48.035	8.429	48.035	58.752		48.035	584.231	48.035	118.966
					48.1	7.348	48.1	57.131		48.1	568.704	48.1	128.818
					48.165	6.038	48.165	54.397		48.165	462.131	48.165	106.082
					48.23	7.604	48.23	49.179		48.23	319.355	48.23	108.734
					48.295	12.716	48.295	49.266		48.295	211.502	48.295	113.025
					48.36	29.04	48.36	56.254		48.36	149.32	48.36	111.893
					48.425	54.237	48.425	54.581		48.425	115.352	48.425	111.302
					48.49	109.36	48.49	56.701		48.49	98.062	48.49	113.847
					48.555	189.686	48.555	63.567		48.555	83.248	48.555	115.318
					48.62	247.384	48.62	73.106		48.62	71.037	48.62	101.387
					48.685	273.55	48.685	79.872		48.685	66.502	48.685	102.812
					48.75	251.502	48.75	80.152		48.75	63.999	48.75	103.419
					48.815	177.715	48.815	73.571		48.815	61.361	48.815	104.298
					48.88	121.139	48.88	64.395		48.88	60.128	48.88	106.466
					48.945	75.692	48.945	58.515		48.945	58.66	48.945	105.757
					49.01	43.879	49.01	49.599		49.01	58.732	49.01	108.477
					49.075	31.166	49.075	52.8		49.075	61.312	49.075	108.653
					49.14	26.914	49.14	51.14		49.14	62.966	49.14	107.627
					49.205	22.117	49.205	49.198		49.205	70.549	49.205	108.079
					49.27	19.845	49.27	52.043		49.27	87.458	49.27	106.356
					49.335	28.243	49.335	52.127		49.335	119.486	49.335	111.656
					49.4	32.074	49.4	55.472		49.4	164.354	49.4	115.312
					49.465	27.483	49.465	55.014		49.465	234.513	49.465	118.473
					49.53	27.867	49.53	62.233		49.53	298.39	49.53	115.912
					49.595	25.669	49.595	59.682		49.595	314.307	49.595	118.544
					49.66	24.398	49.66	70.295		49.66	297.546	49.66	119.587
					49.725	22.78	49.725	74.586		49.725	251.889	49.725	113.234
					49.79	19.751	49.79	73.659		49.79	210.839	49.79	114.389
					49.855	16.74	49.855	75.36		49.855	178.648	49.855	107.301
					49.92	13.942	49.92	87.676		49.92	174.732	49.92	108.176
					49.985	14.818	49.985	75.243		49.985	196.476	49.985	111.441
					50.05	19.809	50.05	64.565		50.05	235.888	50.05	113.55
					50.115	19.627	50.115	56.295		50.115	277.553	50.115	112.005
					50.18	20.956	50.18	54.059		50.18	290.275	50.18	110.303
					50.245	27.41	50.245	40.877		50.245	273.839	50.245	107.324
					50.31	30.872	50.31	30.933		50.31	228.168	50.31	103.241
					50.375	27.8	50.375	21.252		50.375	159.84	50.375	102.594
					50.44	29.179	50.44	8.66		50.44	125.716	50.44	99.809
					50.505	21.93	50.505	-4.12		50.505	101.954	50.505	101.226
					50.57	10.28	50.57	-15.692		50.57	92.682	50.57	104.276
					50.635	5.843	50.635	-23.999		50.635	74.387	50.635	88.445
					50.7	3.598	50.7	-16.854		50.7	71.935	50.7	88.021
					50.765	-0.878	50.765	-12.94		50.765	67.755	50.765	82.13
					50.83	-5.128	50.83	-16.925		50.83	72.318	50.83	85.534
					50.895	-8.649	50.895	-21.913		50.895	75.671	50.895	80.952
					50.96	-16.267	50.96	-19.611		50.96	90.23	50.96	82.855
										51.025	103.55	51.025	83.408
										51.09	132.928	51.09	85.97
										51.155	175.343	51.155	81.048
										51.22	222.375	51.22	83.715
										51.285	251.884	51.285	92.287
										51.35	229.158	51.35	87.618
										51.415	180.884	51.415	86.624
										51.48	136.569	51.48	86.933
										51.545	106.407	51.545	82.204
										51.61	84.146	51.61	83.957
										51.675	75.754	51.675	81.674
										51.74	69.174	51.74	79.652
										51.805	68.255	51.805	78.653
										51.87	73.275	51.87	80.025
										51.935	76.227	51.935	88.456
										52	77.361	52	96.057
										52.065	69.822	52.065	95.206
										52.13	64.743	52.13	103.741
										52.195	54.222	52.195	93.855
										52.26	49.972	52.26	85.324
										52.325	47.688	52.325	89.134
										52.39	45.641	52.39	87.022
										52.455	43.662	52.455	87.442
										52.52	50.214	52.52	81.868
										52.585	56.333	52.585	83.842
										52.65	64.037	52.65	85.071
										52.715	92.827	52.715	74.337
										52.78	130.683	52.78	65.335
										52.845	155.41	52.845	67.508
										52.91	168.951	52.91	58.465
										52.975	127.941	52.975	44.362
										53.04	78.447	53.04	31.454
										53.105	45.838	53.105	24.856
										53.17	30.225	53.17	22.882
										53.235	20.35	53.235	15.581
										53.3	12.487	53.3	9.651
										53.365	8.478	53.365	8.208
										53.43	4.585	53.43	5.709
										53.495	7.312	53.495	6.049
										53.56	5.52	53.56	2.791
										53.625	1.937	53.625	-3.778
										53.69	1.213	53.69	-0.698
										53.755	0.606	53.755	4.17
										53.82	0.327	53.82	1.165
										53.885	0.786	53.885	0.285
										53.95	0.939	53.95	0.429
										54.015	-1.309	54.015	-3.89
										54.08	-2.051	54.08	-8.108
										54.145	-3.295	54.145	-9.815
										54.21	-1.708	54.21	-6.374
										54.275	-0.366	54.275	-4.28
										54.34	-0.803	54.34	-7.916
										54.405	-1.726	54.405	-9.948
										54.47	-3.667	54.47	-8.776
										54.535	-3.164	54.535	-7.591
										54.6	-1.985	54.6	-6.123
										54.665	-2.05	54.665	-2.746

## Sheet: Suppl. Fig. 2c
WT							MB127							SS414							MB168
Replicate 1		Replicate 2		Replicate 3			Replicate 1		Replicate 2		Replicate 3			Replicate 1		Replicate 2		Replicate 3			Replicate 1		Replicate 2		Replicate 3
Hyphal length (mm)	# CWs	Hyphal length (mm)	# CWs	Hyphal length (mm)	# CWs		Hyphal length (mm)	# CWs	Hyphal length (mm)	# CWs	Hyphal length (mm)	# CWs		Hyphal length (mm)	# CWs	Hyphal length (mm)	# CWs	Hyphal length (mm)	# CWs		Hyphal length (mm)	# CWs	Hyphal length (mm)	# CWs	Hyphal length (mm)	# CWs
117.708	7	87.199	4	81.434	7		91.705	2	130.74	8	139.648	3		90.513	3	98.553	3	86.562	3		92.772	13	92.866	9	78.773	7
50.986	1	37.922	1	118.876	10		82.429	3	169.179	9	101.71	4		62.403	2	91.079	3	38.229	0		30.098	2	68.746	5	90.933	11
88.165	3	33.084	0	51.621	4		153.263	4	61.802	2	62.273	2		32.987	1	99.892	4	75.889	2		81.454	13	57.009	8	36.391	2
60.512	1	62.854	2	50.519	4		92.474	2	40.023	0	54.452	1		91.457	3	35.365	1	30.771	1		33.007	2	82.99	9	23.435	1
99.677	3	100.536	7	65.619	4		97.78	2	61.486	2	24.386	2		65.692	3	120.507	6	90.367	3		84.049	6	78.959	9	27.468	1
53.51	2	31.644	1	92.075	6		48.184	0	51.116	1	24.386	2		44.562	1	59.953	1	69.714	2		83.821	9	34.646	1	70	8
128.012	8	62.144	3	89.117	6		89.21	3	117.779	4	136.03	2		27.48	1	58.963	1	38.147	0		41.854	0	37.789	4	75.702	10
48.963	2	121.985	8	89.299	6		160.674	4	76.85	2	59.12	1		77.133	3	51.136	2	49.683	0		65.933	6	99.289	6	35.126	4
32.619	1	68.918	2	24.746	1		50.419	1	150.554	4	94.791	3		67.014	3	120.298	5	44.145	0		35.752	3	40.707	2	24.239	1
49.434	0	35.392	1	109.887	8		48.1	0	55.438	1	68.33	2		102.016	7	80.185	2	95.156	3		73.716	9	42.45	2	35.054	2
82.147	4	25.147	1	63.744	2		77.594	1	83.698	2	92.661	4		118.915	5	87.368	3	44.173	1		78.422	12	42.597	7	38.734	2
76.042	5	54.023	2	59.543	5		48.387	0	29.554	0	56.724	3		70.039	2	66.133	1	62.847	2		76.316	9	58.576	3	70.753	5
117.506	9	74.751	5	71.049	4		56.045	0	22.134	0	92.755	1		98.749	3	75.181	4	108.762	5		45.659	5	45.065	3	48.129	4
87.059	3	35.189	1	108.935	13		116.997	5	114.41	5	45.767	1		75.477	3	47.374	1	61.415	1		32.601	2	32.876	1	87.679	11
79.638	5	98.277	5	75.45	7		91.504	3	58.028	1	109.667	3		74.569	5	59.761	2	51.455	1		60.193	5	97.57	15	47.56	4
57.598	1	39.706	1	100.793	8		45.54	1	64.932	1	58.911	0		96.422	5	46.585	1	43.519	1		67.074	3	22.634	1	37.645	1
89.174	5	106.83	5	63.945	2		55.02	2	89.025	3	42.197	0		69.587	3	79.028	3	37.735	1		22.943	2	30.427	1	67.037	4
51.607	0	60.826	1	89.941	6		32.548	0	99.663	4	133.791	3		86.809	4	37.834	1	74.246	2		46.915	1	37.517	2	44.061	5
46.859	2	82.474	3	40.217	2		30.465	1	51.332	1	56.338	1		79.147	3	80.838	3	100.376	5		84.292	10	88.089	8	93.407	11
50.577	1	51.658	2	80.945	4		135.81	5	31.331	1	100.765	2		38.575	1	39.661	0	83.562	4		88.351	10	72.331	5	77.902	7
100.931	7	89.253	5	98.179	7		119.143	5	123.08	5	43.8	1		133.638	6	30.892	1	71.272	3		65.738	6	53.97	4	37.481	2
68.358	4	81.27	7	42.413	1		93.965	3	137.864	7	32.743	1		68.815	1	64.015	2	119.24	5		45.151	2	88.465	9	28.863	1
34.987	1	40.198	1	98.185	7		27.214	0	70.188	1	163.225	6		101.845	4	39.309	1	39.411	1		68.792	6	78.267	8	23.721	1
36.647	1	56.834	3	42.812	1		112.704	3	50.181	0	61.641	0		67.316	2	81.344	3	61.022	0		74.143	7	24.406	2	100.959	11
93.866	4	31.856	1	90.784	5		117.486	2	60.113	1	44.589	1		136.52	7	45.174	1	56.06	1		64.027	8	93.215	13	41.089	2
57.302	1	106.652	7	64.582	2		145.1	2	42.799	0	76.955	1		62.641	2	40.601	0	70.953	2		64.05	7	53.747	4	32.582	1
69.627	2	67.659	3	96.639	6		72.283	1	164.034	3	31.699	0		75.234	3	50.908	1	90.975	6		57.325	3	46.575	3	28.275	2
128.252	6	96.269	6	64.243	3		59.962	1	58.307	1	138.576	4		71.232	2	49.967	1	66.335	3		109.324	14	22.972	2	91.158	14
67.159	3	29.67	1	112.637	7		98.046	2	53.357	1	58.493	0		36.695	1	64.008	3	71.414	2		98.559	14	19.477	0	19.522	2
51.106	1	66.773	6	45.636	1		33.215	0	37.461	0	112.309	3		128.249	6	48.479	1	52.988	0		130.609	16	58.504	6	38.551	2
38.47	1	32.255	0	93.831	8		41.7	1	43.552	1	103.471	3		32.287	1	95.367	4	73.442	2		50.441	4	51.913	7	24.434	2
56.845	2	46.637	2	93.654	7		108.195	2	38.959	0	59.683	0		37.117	0	76.056	3	35.161	1		53.368	5	26.981	2	29.325	5
99.791	6	37.387	1	74.794	5		69.62	3	114.59	1	67.462	1		54.088	1	60.103	2	71.858	3		70.79	3	33.475	3	32.719	1
107.786	5	94.741	5	130.659	11		46.576	0	101.278	2	129.561	1		114.788	4	32.724	0	29.652	1		39.023	1	40.101	4	25.844	2
93.469	5	57.366	3	39.883	1		62.775	2	56.06	1	109.956	5		50.613	1	91.852	4	37.053	1		92.465	12	87.293	10	57.351	9
47.307	2	38.576	1	107.651	7		37.259	1	71.609	1	132.083	2		79.709	1	39.662	0	108.033	4		29.905	4	116.11	12	21.232	1
47.577	2	32.322	1	89.297	4		30.332	0	48.269	1	26.77	1		47.336	1	48.321	2	73.804	2		40.977	3	49.098	4	53.898	7
91.747	5	46.351	1	91.764	7		55.723	1	137.107	4	40.982	0		85.76	2	46.016	2	61.665	1		29.972	1	43.948	1	48.224	5
52.349	1	31.471	7	105.298	3		92.353	4	144.993	4	121.561	4		137.187	8	62.169	4	62.39	2		86.874	10	109.648	14	32.765	2
87.6	7	85.331	1	98.881	8		142.158	3	93.098	2	68.461	1		70.503	1	52.762	3	43.533	1		109.929	12	78.555	12	120.436	14
69.541	3	85.429	5	51.047	2		51.388	1	33.534	1	41.69	0		70.451	1	40.124	1	52.477	0		63.73	7	29.087	2	20.722	1
78.794	4	77.6	6	78.947	2		51.242	1	73.262	1	35.949	0		43.663	1	59.392	4	44.294	0		15.291	2	49.381	6	59.32	4
116.263	7	72.929	5	102.792	6		46.986	0	39.62	1	120.087	2		105.002	5	80.355	4	59.751	2		71.892	4	98.281	14	128.581	17
51.44	2	38.199	1	137.002	7		149.035	3	129.371	4	52.615	0		81.942	2	108.32	4	68.196	4		114.716	13	49.343	4	56.739	2
115.143	5	106.439	9				77.806	3	32.06	0	67.257	1		125.328	6	42.594	1	31.688	1		59.608	3	50.09	1	62.925	2
93.638	4	29.492	1				46.66	1	64.749	0	89.161	3		67.376	2	68.14	3	30.102	0		39.266	1	71.574	6	101.705	11
124.755	9	40.588	1				99.544	2	32.612	1	71.95	1		51.699	1	79.123	2	86.342	3		11.331	1	73.441	9	25.866	0
97.545	2	111.889	6				84.408	3	34.441	0	139.749	3		40.002	1	35.814	1	57.319	1		51.773	4	50.785	6	115.296	12
85.846	2	40.095	2				88.538	1	73.701	3	94.193	3		101.314	3	88.055	4	92.662	3		28.333	3	42.804	4	105.675	12
77.642	2	77.709	5				113.159	1	67.173	1	73.083	2		103.722	5	42.714	1	72.611	3		68.997	2	67.421	9	40.672	2
125.811	7	54.562	1				97.445	2	89.023	1	56.646	0		32.679	1	50.715	1	38.741	1		108.194	12	107.371	15	51.497	2
105.03	4						107.521	4	27.844	0	123.523	4		48.49	0	43.307	1	90.806	4		33.629	1	30.951	3	46.846	2
95.82	4						37.2	0	92.281	4	57.149	3		44.181	0	84.233	4	45.881	0		28.786	1	87.846	12	27.869	1
114.908	5						34.688	0	88.368	2	77.089	1		98.461	5	23.522	0	46.894	1		73.021	4	67.091	8	18.131	0
126.175	8						22.475	0	78.35	1	38.447	1		62.886	2	52.59	2	51.11	2		45.62	3	49.524	4	66.373	8
95.679	3						96.736	6	85.429	2	59.924	1		73.232	1	69.974	2	54.674	1		142.719	19	92.267	9	14.136	1
75.828	2						120.638	9	65.359	3	134.787	6		101.398	5			52.784	1		34.9	1	55.385	3	76.549	8
152.139	12						62.27	5	162.254	3	71.035	1		47.211	0			92.199	6		101.212	11	64.962	4	30.5	3
111.778	4						75.08	3	70.514	3	37.813	3		98.253	4			33.946	0		55.722	6	40.638	2	93.089	11
43.039	0						124.531	3	99.189	4	31.59	0		31.796	1			25.253	1		104.745	16	112.133	11	37.923	2
139.534	10						26.479	1	31.928	1	46.222	1		67.051	2			66.8	2		56.24	4	70.36	3	26.817	1
65.363	2						109.052	3	51.539	0	119.716	3		76.173	3			81.775	3		70.277	5	45.099	1	28.776	2
91.158	3						40.076	2	44.913	1	87.192	1		119.166	5			98.783	6		41.312	2	23.441	1	86.154	14
141.121	10						55.791	2	100.473	4	58.39	0		39.125	0			41.313	1		25.744	0	71.935	1	44.201	3
57.535	2						63.578	1	97.009	4	151.683	2		87.184	4			58.434	2		86.768	10	76.938	5	26.167	1
							140.121	0	110.939	4	44.133	1		59.904	2			70.108	3		33.263	2	91.349	11	83.178	8
							79.134	2	33.253	1	54.605	1		113.974	4			79.56	2		19.501	1	55.348	4	20.915	2
							117.388	5	69.681	0	72.025	1		67.905	2			95.33	4		77.969	8	24.146	0	36.687	2
							122.065	5	45.029	0	90.853	2		80.743	3			57.73	1		25.576	2	51.78	4	132.822	19
							75.683	2	126.157	5	96.831	2		49.036	1			49.398	0		16.535	0	56.966	6	45.223	5
							73.71	2	146.342	3	133.922	7						43.085	0		19.301	0	63.283	6	62.89	12
							81.059	3	114.907	4	44.071	0						103.321	6		17.388	2	67.62	7	28.691	2
							57.036	1	62.233	2	112.654	6						66.091	2		73.934	7	83.424	8	64.436	2
							49.981	1	50.703	1	95.803	2						30.639	1		31.383	2	31.581	1	55.998	1
							32.283	0	41.558	1	128.917	2						42.256	1		22.509	0	41.636	1	37.822	1
							120.198	4	126.829	5	70.08	3						70.587	2		93.643	9	32.89	1	100.348	10
							89.937	2	52.745	1	46.515	1						52.888	1		35.434	5	106.796	16	132.549	16
							32.753	0	60.751	1	54.286	1						104.146	4		100.392	13	22.494	2	57.389	2
							154.43	10	164.978	4								35.632	1		71.062	7	16.29	1	71.714	3
							34.649	1	77.963	3								29.736	0		48.885	4	11.936	1	49.36	2
							64.136	1	113.384	3											22.781	2	76.902	12	23.711	0
							106.743	3													99.158	14	51.5	6	84.359	9
							50.525	1													81.582	12	43.281	4	32.797	2
							53.589	1															33.096	2	16.93	2
							157.66	9															42.016	4	49.465	3
							31.144	0															75.47	10	71.393	5
							145.772	7															27.541	1	78.72	9
							74.475	2															53.925	9	94.558	13
							29.707	0															21.807	1	78.877	7
							81.799	2															12.683	2	111.947	17
							155.591	7															117.902	11	50.086	3
							67.462	2															44.508	2	49.001	2
							58.002	2															25.19	0	52.42	3
							126.655	6															35.441	1	58.674	2
							79.841	2															107.568	8	24.679	1
							120.593	4															54.103	3	77.061	10
																							83.299	5	111.841	16
																							29.222	1	70.574	5
																							53.812	8	53.608	2
																							53.918	11	57.81	2
																							28.078	3	34.136	1
																							27.079	3	57.888	4
																									55.997	5
																									20.641	1
																									19.062	0

[truncated: 3 more sheets: Supp. Fig. 3d, Supp. Fig. 3f, Supp. Fig. 4c]
